# Supplementary material for: A Chemical Mechanistic Path Leads the Way to Cellular Argpyrimidine
Source: J Am Chem Soc. 2025 Oct 10;147(42):38055–68. doi: 10.1021/jacs.5c09369 (PMC12550834; doi:10.1021/jacs.5c09369)
Supplement: Supplementary file 2 [file ja5c09369_si_002.xlsx]

## Sheet: APY
Annotated Sequence	Gene	Master Proteins	Modifications in Master Proteins	Abundances (Grouped)	Theo. MH+ [Da]	MH+ [Da]	ΔM [ppm]
[K].LDVTILSPSRK.[V]	FLNB	O75369-8 [977-987]	1xAPY [R986]	157.6	1767.08	1767.08	-0.88
[K].RILDIGK.[K]	TAF4B	Q92750-1 [663-669]	1xAPY [R663]	149.2	1352.87	1352.87	-0.03
[K].IFVGGIKEDTEEYNLRDYFEK.[Y]	HNRNPA3	P51991-1 [128-148]	1xPhospho [Y/T]; 1xAPY [R143]	134.8	3412.73	3412.74	3.29
[R].ARARTIIK.[W]	UHRF1	Q96T88 [206-213]	1xAPY [R207]	127.2	1466.96	1466.95	-1.79
[R].VHASFTRK.[Y]	SCAND3	Q6R2W3 [729-736]	1xAPY [R735]	124.9	1483.88	1483.88	-0.4
[R].LAVYIDRVR.[S]	LMNA	P02545-2 [42-50]; P02545 [42-50]	P02545-2 1xAPY [R48]; P02545 1xAPY [R48]	123.6	1413.84	1413.84	2.27
[K].HRNTSAVLGCLAEK.[L]	RSPRY1	Q96DX4 [199-212]	1xAPY [R200]	120.7	2094.15	2094.16	4.91
[K].VLVPQRR.[L]	STAB2	Q8WWQ8 [1126-1132]	1xAPY [R1131]	120.6	1176.74	1176.74	1.72
[K].RGVLGMANK.[G]	PPIL6	Q8IXY8 [240-248]	1xAPY [R240]	115.2	1483.88	1483.88	-2.3
[K].RIPPAIK.[S]	COPS8	Q99627-1 [59-65]	1xAPY [R59]	114.6	1332.88	1332.88	4.45
[K].EKLCYVALDFEQEMVRAAASSSPER.[S]	ACTBL2	Q562R1 [215-239]	1xAPY [R]; 1xTHP [R230]	113.4	3568.77	3568.82	13.06
[K].IETYRLTFRANAR.[A]	MAP4	P27816-6 [1088-1100]	1xAPY [R1092]	112.7	1920.07	1920.06	-3.12
[K].RLNIRVISGQQLPK.[V]	PLCD1	P51178-1 [630-643]	1xAPY [R634]; 1xTHP [R630]	111.2	2304.38	2034.38	-1.95
[K].ILENLRGGTNIIK.[L]	CSNK2A2	P19784 [85-97]	1xAPY [R90]	109.5	1979.21	1979.2	-2.5
[R].TGARSLQFR.[A]	LRGUK	Q96M69 [25-33]	1xPhospho [S29]; 1xAPY [R28]	105.9	1424.72	1424.72	-5.15
[K].HGDTGRR.[Y]	FGF20	Q9NP95 [158-164]	1xAPY [R163]	105	1107.59	1107.59	2.05
[R].DGSLLRSSRR.[R]	MYOM3	Q5VTT5 [309-318]	1xMGH [R314]; 1xAPY [R317]	104.8	1509.83	1509.84	1.73
[K].KIIVLTGAGVSVSCGIPDFRSR.[D]	SIRT1	Q96EB6 [255-276]	1xAPY [R276]; 1xTHP [R274]	104.1	3014.67	3014.69	4.37
[K].GLTLLRIQIFK.[M]	SLC23A1	Q9UHI7-1 [243-253]	1xAPY [R248]	102.2	1840.18	1840.18	-3.58
[K].GERLRLPPWLK.[T]	LIAS	O43766-1 [71-81]	1xCarboxyethyl (CEL/CEA) [R73]; 1xAPY [R75]	102.1	1975.19	1975.2	7.54
[R].YMLVRYEDVARGPLQK.[A]	CHST3	Q7LGC8 [366-381]	1xPhospho [Y371]; 1xAPY [R370]	101	2556.34	2556.35	1.33
[R].ADTLDPALLRPGRLDRK.[I]	PSMC4	P43686 [314-330]	1xCarboxyethyl (CEL/CEA) [R326]; 1xAPY [R323]; 1xTHP [R329]	96	2661.5	2661.49	-2.01
[K].ASLPTVSSRPRDPLDILTK.[I]	DMRTA1	Q5VZB9 [317-335]	1xAPY [R325]	94.1	2604.51	2604.51	-1.88
[R].MNSCAGAVYGSHGRRGR.[Q]	HOXA6	P31267 [143-159]	1xPhospho [S153]; 2xAPY [R156; R157]	93.3	2305.03	2305.02	-3.17
[K].DFGLGPRTFK.[R]	GPALPP1	Q8IXQ4 [201-210]	1xAPY [R207]	90.6	1675.96	1675.94	-8.88
[R].AQGSVAFDYRK.[R]	SPTBN2	O15020 [2281-2291]	1xPhospho [Y2289]; 1xAPY [R2290]	89.7	1859.95	1859.95	-0.28
[R].LLRLDLRENEIK.[T]	PPP1R37	O75864-1 [391-402]	1xMGH [R393]; 1xAPY [R397]	87	2104.25	2104.25	-3.5
[R].EFIREGCLHK.[L]	FARP2	O94887-1 [755-764]	1xAPY [R758]	80	1827	1827	1.56
[K].NFPFERLYDLNHNEIGELIRMPK.[M]	SNRNP200	O75643-1 [1147-1169]	1xCarboxyethyl (CEL/CEA) [R1166]; 1xAPY [R1152]	78.3	3455.82	3455.81	-3.71
[R].AMEARGLDARGLEAR.[A]	CSTF2	P33240 [419-433]	1xAPY [R423]	77.6	1925.02	1925.01	-4.16
[K].RIEALRR.[K]	CCDC9	Q9Y3X0 [20-26]	1xAPY [R20]	76.3	1222.76	1222.76	0.59
[R].INHTVILDDPFDDPPDLLIPDRSPEPTREQLDSGR.[I]	PPIL4	Q8WUA2 [156-190]	1xAPY [R177]	74.6	4292.17	4292.13	-8.93
[R].WNITSQRR.[K]	MARVELD3	Q96A59-3 [121-128]	1xPhospho [S125]; 1xCarboxyethyl (CEL/CEA) [R127]; 1xAPY [R]	73.8	1521.74	1521.73	-4.34
[R].TLILSSGFRLVKK.[K]	DDIT4L	Q96D03 [167-179]	2xPhospho [T167; S171]; 1xAPY [R175]	71.8	2389.36	2389.36	0.11
[R].RANRILLVAK.[R]	VCL	P18206 [759-768]	2xAPY [R759; R762]	71.5	1772.13	1772.13	2.1
[R].VPAAPPALRR.[N]	CDRT15L2	A8MXV6 [244-253]	1xAPY [R252]	67.7	1356.83	1356.83	-0.71
[K].DIRPRSARAACK.[G]	NDUFA6	P56556 [4-15]	1xAPY [R6]; 1xTHP [R8]	66.1	2083.15	2083.16	6.04
[K].LRSLRLQYK.[G]	ACVR1B	P36896-4 [291-299]	2xAPY [R292; R295]	65	1795.1	1795.09	-6.28
[K].KQEEEQDRK.[G]	NEK3	P51956-2 [292-300]	1xAPY [R299]	64.2	1957.1	1957.09	-2.69
[KR].ISDARVVK.[D]	TIA1; TIAL1	Q01085 [123-130]; P31483-2 [121-128]; Q01085-2 [140-147]	Q01085 1xAPY [R127]; P31483-2 1xAPY [R125]; Q01085-2 1xAPY [R144]	62	1425.88	1425.88	-2.36
[R].LGAVILRWRYHALR.[G]	PKD1	P98161 [4101-4114]	2xAPY [R4107; R4109]	61.8	2113.24	2113.24	-1.21
[R].VIQIVLMRAAEEPVSEVTVGVSVLAER.[C]	PRKCD	Q05655 [68-94]	1xAPY [R75]	59.8	3203.79	3203.79	-0.45
[K].FLGTALRR.[T]	ABCA11P	Q4W5N1 [141-148]	1xCarboxyethyl (CEL/CEA) [R147]; 1xAPY [R]	59.6	1314.77	1314.77	1.11
[R].LGERVLQVSFK.[T]	ELAVL3	Q14576 [350-360]	1xAPY [R353]	58.8	1814.09	1814.09	-0.35
[R].SYVQRLQERR.[S]	USHBP1	Q8N6Y0-1 [427-436]	1xMGH [R431]; 1xAPY [R435]	52.5	1697.93	1697.92	-2.68
[R].RAAVLIQKYYR.[S]	CAMTA1	Q9Y6Y1-1 [1595-1605]	1xAPY [R1595]	51.2	1919.16	1919.16	-1.77
[R].IPRPALIYGRAVVTR.[T]	FAM87A	P0C7U9 [230-244]	2xMGH [R]; 1xAPY [R232]	45.1	2099.23	2099.23	0.67
[K].LDKLLQEAHDRSESGELAFIK.[Q]	MAST4	O15021 [449-469]	1xAPY [R459]	44.9	3166.77	3166.76	-2.82
[R].LLRPEQVLK.[R]	EME2	A4GXA9-1 [66-74]	1xAPY [R68]	41.4	1634.04	1634.04	-0.33
[K].LEVLRRFEAGEK.[L]	CENPBD1P	B2RD01 [28-39]	2xAPY [R32; R33]	41.4	2065.18	2065.18	-0.67
[K].LEAVDRK.[N]	SCMH1	Q96GD3 [173-179]	1xAPY [R178]	40.1	1368.83	1368.82	-0.61
[R].IREELDRER.[E]	GAS8	O95995 [38-46]	1xMGH [R44]; 1xAPY [R39]	39.6	1578.84	1578.84	0.02
[R].RELSLGRK.[K]	SCARF2	Q96GP6-1 [480-487]	1xAPY [R486]; 1xTHP [R480]	39.3	1640.97	1640.97	0.21
[R].AILTPRIKVGR.[D]	MYH10; MYH14	P35580 [395-405]; Q7Z406-1 [414-424]	P35580 1xAPY [R]; Q7Z406-1 1xAPY [R]	36.1	1762.15	1762.16	6.72
[M].DLLTRENVALK.[V]	TTBK1	Q5TCY1-2 [2-12]	1xAPY [R6]	35	1810.08	1810.08	-0.00035
[K].DKPSFVRARVK.[K]	UNC45A	Q9H3U1 [627-637]	1xAPY [R633]	33.7	2070.28	2070.28	0.29
[R].TSRYRSLK.[L]	ZNF318	Q5VUA4 [1932-1939]	1xPhospho [Y1935]; 1xMGH [R1934]; 1xAPY [R1936]	29.4	1682.9	1682.9	-1.46

## Sheet: MGH-isomers
Annotated Sequence	Gene	Positions in Master Proteins	Modifications in Master Proteins	Abundances (Grouped)	Theo. MH+ [Da]	MH+ [Da]	ΔM [ppm]
[K].RHFNAPSHIRR.[K]	RPL26	P61254 [17-27]	1xMGH [R17]; 1xTHP [R26]	159.9	1817.97	1817.97	-0.8
[K].RLLVESLFR.[D]	FSTL4	Q6MZW2 [176-184]	1xMGH [R]	137.6	1415.86	1415.85	-2.45
[K].TIRRDIFGGLVLLK.[V]	SLC27A4	Q6P1M0 [48-61]	1xMGH [R51]; 1xPhospho [T48]; 1xCarboxyethyl (CEL/CEA) [R50]	137	2265.31	2265.32	1.24
[R].ILGPGRK.[C]	GEMIN4	P57678 [230-236]	1xMGH [R235]	136.9	1252.81	1252.8	-10.12
[R].LNGGRNPYEGR.[V]	LOXL2	Q9Y4K0 [437-447]	1xMGH [R441]	135.8	1515.79	1515.79	0.72
[R].HIHRSGPIITHCSAGIGR.[S]	PTPN13	Q12923 [2397-2414]	1xMGH [R2400]; 1xPhospho [S2401]	125.7	2332.17	2332.2	12.95
[R].SESIRSLQSVRR.[S]	GPR87	Q9BY21 [335-346]	1xMGH [R345]; 1xCarboxyethyl (CEL/CEA) [R339]	124.3	1772.98	1772.99	4.09
[R].EFLHRGEKK.[N]	HTRA2	O43464 [340-348]	1xMGH [R344]	121.1	1885.13	1885.13	0.03
[K].LAAVDATVNQVLASRYGIR.[G]	PDIA6	Q15084-1 [217-235]	1xMGH [R]; 1xCarboxyethyl (CEL/CEA) [R231]	117	2372.31	2372.28	-14.35
[R].QMTVIRK.[V]	MRPL49	Q13405 [106-112]	1xMGH [R111]	111.8	1387.85	1387.84	-5.73
[K].LLARRSNSLLK.[Y]	CENPS	Q8N2Z9 [84-94]	2xMGH [R87; R88]; 1xPhospho [S89]	107	1917.11	1917.11	-1.16
[R].DWLRVGSVLDK.[L]	HTR3A	P46098-1 [441-451]	1xMGH [R444]	106.8	1800.04	1800.04	0.06
[R].EQLQMLRERELER.[E]	RBSN	Q9H1K0 [520-532]	1xMGH [R528]; 1xCarboxyethyl (CEL/CEA) [R526]	106.7	2085.1	2085.1	4.15
[K].LYIDSCARR.[N]	SEC22B	O75396 [125-133]	1xMGH [R132]	106.1	1436.75	1436.75	1.67
[R].DGSLLRSSRR.[R]	MYOM3	Q5VTT5 [309-318]	1xMGH [R314]; 1xArgpyrimidine (Delta:H(4)C(5)O(1)) (APY) [R317]	104.8	1509.83	1509.84	1.73
[K].LVRLPGLIDVHVHLREPGGTHK.[E]	CAD	P27708 [1461-1482]	1xMGH [R1463]; 1xCarboxyethyl (CEL/CEA) [R1475]	96.4	3027.76	3027.79	9.45
[R].RTEQEEDEELLSESR.[K]	SMARCA1	P28370-1 [148-162]	1xMGH [R148]; 1xTHP [R]	95.6	2277.06	2277.06	-0.29
[K].DANYRQSIDK.[L]	NRAP	Q86VF7-1 [476-485]	1xMGH [R480]; 1xPhospho [Y479]	95.3	1801.89	1801.88	-3.49
[K].VRAGESVELFGK.[V]	MYLK	Q15746-1 [1249-1260]	1xMGH [R1250]	94.1	1804.04	1804.05	6.32
[-].MRLSVRR.[V]	TPST2	O60704 [1-7]	1xMGH [R2]	92.2	1200.72	1200.71	-8.88
[R].LRSLVLPPACVRLLPGGFSK.[T]	DGKQ	P52824 [239-258]	1xMGH [R250]; 1xCarboxyethyl (CEL/CEA) [R240]	91.8	2764.63	2764.63	0.34
[R].DEGSSARSRMLR.[F]	CCDC80	Q76M96-1 [120-131]	1xMGH [R126]	91.2	1647.84	1647.84	-2.93
[R].EPCNLALRRAEEYLILEK.[Y]	TXK	P42681 [97-114]	1xMGH [R104]; 1xPhospho [Y109]; 1xTHP [R105]	90.2	2953.51	2953.54	7.41
[R].YQIELLLRELDDQEK.[V]	PPL	O60437 [355-369]	1xMGH [R362]; 1xPhospho [Y355]	89.6	2497.3	2497.3	1.32
[R].SGRVSRPPK.[Y]	ZNF839	A8K0R7-1 [134-142]	2xMGH [R136; R139]; 1xPhospho [S134]	88.2	1629.89	1629.89	2.21
[R].LLRLDLRENEIK.[T]	PPP1R37	O75864-1 [391-402]	1xMGH [R393]; 1xAPY [R397]	87	2104.25	2104.25	-3.5
[K].AAARVDQEINR.[I]	GNA15	P30679 [20-30]	1xMGH [R23]	80.4	1525.83	1525.84	4.37
[K].VDISFNMETGVRAAEFIK.[N]	TENT4A	Q5XG87 [331-348]	1xMGH [R342]	78.9	2539.36	2539.32	-18.78
[K].RESELLLFTERLTSK.[N]	CCDC186	Q7Z3E2 [584-598]	1xMGH [R584]; 1xPhospho [S586]; 1xTHP [R594]	74.4	2558.35	2558.34	-4.33
[K].RLDALLSEPIPIHGRGNFPTLSVQPR.[Q]	TENT5B	Q96A09 [59-84]	1xMGH [R73]; 2xTHP [R; R]	71.4	3454.85	3454.91	18.08
[M].AGAAAAVAAGAAAGAAAAAVSVAAPGRASAPPPPPPVYCVCR.[Q]	KDM7A	Q6ZMT4 [2-43]	1xMGH [R28]	70.8	4024.08	4024.09	0.61
[R].KRPASMAVMEGDLVK.[K]	ARHGAP17	Q68EM7 [480-494]	1xMGH [R481]; 1xPhospho [S484]	60	2453.33	2453.34	6.5
[R].RSLLTGR.[T]	TTLL5	Q6EMB2-2 [60-66]	1xMGH [R60]; 1xPhospho [S61]	58.7	1165.63	1165.62	-4.26
[K].IRPVSQPFVNPAVK.[N]	C1orf87	Q8N0U7-1 [452-465]	1xMGH [R453]; 1xPhospho [S456]	58.5	2144.2	2144.19	-4.23
[R].ATRKPLVQTTPRLVYK.[W]	RNF121	Q9H920 [122-137]	1xMGH [R]; 1xPhospho [T123]	55.4	2692.59	2692.59	-0.62
[R].SYVQRLQERR.[S]	USHBP1	Q8N6Y0-1 [427-436]	1xMGH [R431]; 1xAPY [R435]	52.5	1697.93	1697.92	-2.68
[R].VLLRPEK.[R]	HTR7	P34969-1 [439-445]	1xMGH [R442]	46.9	1366.88	1366.88	-0.42
[R].HFNLAPLGRR.[R]	TINF2	Q9BSI4 [257-266]	1xMGH [R265]	46.9	1463.84	1463.84	-2.92
[R].IPRPALIYGRAVVTR.[T]	FAM87A	P0C7U9 [230-244]	2xMGH [R]; 1xAPY [R232]	45.1	2099.23	2099.23	0.67
[R].HRRIHPGK.[K]	ZNF600	Q6ZNG1 [656-663]	2xMGH [R657; R658]	44	1566.94	1566.94	3.97
[R].IREELDRER.[E]	GAS8	O95995 [38-46]	1xMGH [R44]; 1xAPY [R39]	39.6	1578.84	1578.84	0.02
[R].LSRAGEKK.[V]	LEMD1	Q68G75-5 [96-103]	1xMGH [R98]	38.8	1630.03	1630.03	0.23
[R].DLTPSHQLEVGGGFRISESK.[C]	KMT2E	Q8IZD2-1 [1086-1105]	1xMGH [R1100]	33.1	2669.43	2669.43	0.05
[R].TSRYRSLK.[L]	ZNF318	Q5VUA4 [1932-1939]	1xMGH [R1934]; 1xPhospho [Y1935]; 1xAPY [R1936]	29.4	1682.9	1682.9	-1.46
[K].RFIYRQDLYK.[H]	ZNF225	Q9UK10 [352-361]	1xMGH [R356]; 1xCarboxyethyl (CEL/CEA) [R352]	26.7	1986.12	1986.12	-3
[K].QTGMKYRNLGK.[S]	KCNAB1	Q14722-2 [68-78]	1xMGH [R74]	22.8	2037.19	2037.18	-1.61
[K].WVGESERQLR.[L]	ATAD2; ATAD2B	Q6PL18-1 [505-514]; Q9ULI0 [479-488]	Q6PL18-1 1xMGH [R511]; Q9ULI0 1xMGH [R485]	18.7	1542.82	1542.82	-0.06

## Sheet: CEA and MGH-DH
Annotated Sequence	Gene	Positions in Master Proteins	Modifications in Master Proteins	Abundances (Grouped)	Theo. MH+ [Da]	MH+ [Da]	ΔM [ppm]
[R].RIRVDYSITK.[R]	TRA2A	Q13595-1 [189-198]	1xCarboxyethyl (CEL/CEA) [R189]; 1xTHP [R191]	149.2	1925.11	1925.14	14.11
[K].TIRRDIFGGLVLLK.[V]	SLC27A4	Q6P1M0 [48-61]	1xPhospho [T48]; 1xCarboxyethyl (CEL/CEA) [R50]; 1xMGH [R51]	137	2265.31	2265.32	1.3
[R].DLISDRNK.[S]	ARID2	Q68CP9-1 [248-255]	1xCarboxyethyl (CEL/CEA) [R253]	133.9	1490.86	1490.86	0.39
[R].HHPEHFSGRPR.[E]	FN1	P02751 [1392-1402]	1xCarboxyethyl (CEL/CEA) [R1400]	129.9	1657.85	1657.85	-2.33
[K].HALFIFGPFNSIRSLAIR.[V]	SCN11A	Q9UI33-1 [107-124]	1xPhospho [S117]; 1xCarboxyethyl (CEL/CEA) [R119]	125.1	2440.31	2440.3	-2.27
[R].SESIRSLQSVRR.[S]	GPR87	Q9BY21 [335-346]	1xCarboxyethyl (CEL/CEA) [R339]	124.3	1772.98	1772.99	4.09
[K].RLFVIRPSR.[F]	NDUFB5	O43674-1 [53-61]	1xCarboxyethyl (CEL/CEA) [R53]; 1xTHP [R58]	123.1	1588.94	1588.94	3.92
[K].RILALAR.[K]	PRKCE	Q02156 [458-464]	1xCarboxyethyl (CEL/CEA) [R458]	121.3	1113.73	1113.73	0.56
[K].LAAVDATVNQVLASRYGIR.[G]	PDIA6	Q15084-1 [217-235]	1xCarboxyethyl (CEL/CEA) [R231]; 1xMGH [R]	117	2372.31	2372.28	-14.35
[R].LSNQGSQESSLRK.[T]	NT5C1B	Q96P26-2 [37-49]	2xPhospho [S42; S45]; 1xCarboxyethyl (CEL/CEA) [R48]	117	2124.01	2123.98	-16.5
[R].EDSARPGAHAKVK.[K]	HNRNPA0	Q13151 [86-98]	1xCarboxyethyl (CEL/CEA) [R90]	114.9	2125.23	2125.23	-0.53
[K].DSLLGIYGRR.[N]	TENM1	Q9UKZ4 [439-448]	1xCarboxyethyl (CEL/CEA) [R447]	108.4	1450.82	1450.82	-1.51
[WR].AVLGSVRTGGAGSK.[W]	AFDN-DT	Q9Y6Z5-1 [116-129]; [164-177]	1xCarboxyethyl (CEL/CEA) [R122]; 1xCarboxyethyl (CEL/CEA) [R170]	108.3	1790.05	1790.05	-2.74
[R].EQLQMLRERELER.[E]	RBSN	Q9H1K0 [520-532]	1xCarboxyethyl (CEL/CEA) [R526]; 1xMGH [R528]	106.7	2085.1	2085.11	4.58
[K].NVFFILAERARDPSAK.[K]	MRO	Q9BYG7 [48-63]	1xCarboxyethyl (CEL/CEA) [R56]	106	2364.34	2364.33	-6.03
[R].IFVGGIDFKTNESDLRK.[F]	BOLL	Q8N9W6-1 [35-51]	1xCarboxyethyl (CEL/CEA) [R50]	105.5	2698.54	2698.54	-0.19
[K].GERLRLPPWLK.[T]	LIAS	O43766-1 [71-81]	1xCarboxyethyl (CEL/CEA) [R73]; 1xAPY [R75]	102.1	1975.19	1975.2	7.54
[K].SILNERR.[K]	KIF9	Q9HAQ2-1 [601-607]	1xCarboxyethyl (CEL/CEA) [R606]; 1xTHP [R]	98.7	1332.73	1332.73	1.45
[K].RQTVALELLESER.[K]	ARHGEF33	A8MVX0-1 [266-278]	1xCarboxyethyl (CEL/CEA) [R266]	98.6	1845.03	1845.03	-0.76
[R].QPDRSLRPEEIEELREAFR.[E]	CABP1	Q9NZU7-1 [74-92]	1xCarboxyethyl (CEL/CEA) [R77]	98.4	2671.4	2671.43	11.35
[R].RGNMPQRGGGGGGSGGIGYPYPR.[A]	HNRNPU	Q00839-2 [714-736]; Q00839 [733-755]	Q00839-2 1xCarboxyethyl (CEL/CEA) [R714]; Q00839 1xCarboxyethyl (CEL/CEA) [R733]	98.2	2549.26	2549.3	14.17
[R].VWIPDPDEVWRSAELTK.[D]	MYO5B	Q9ULV0 [13-29]	1xCarboxyethyl (CEL/CEA) [R23]	98.2	2571.39	2571.39	0.03
[R].EDSARPGAHAKVKK.[L]	HNRNPA0	Q13151 [86-99]	1xCarboxyethyl (CEL/CEA) [R90]	97	2482.49	2482.49	1.12
[K].LVRLPGLIDVHVHLREPGGTHK.[E]	CAD	P27708 [1461-1482]	1xCarboxyethyl (CEL/CEA) [R1475]; 1x MGH [1463]	96.4	3027.76	3027.79	9.45
[R].ADTLDPALLRPGRLDRK.[I]	PSMC4	P43686 [314-330]	1xCarboxyethyl (CEL/CEA) [R326]; 1xAPY [R323]; 1xTHP [R329]	96	2661.5	2661.49	-2.28
[R].VSGPGVRRDTLTEQLR.[W]	PLCH2	O75038 [1289-1304]	1xCarboxyethyl (CEL/CEA) [R1295]; 1xTHP [R1296]	95.7	2229.2	2229.19	-4.33
[R].EHEREVLQK.[A]	STMN2	Q93045 [111-119]	1xCarboxyethyl (CEL/CEA) [R114]	94.5	1697.96	1697.95	-6.44
[R].VNRSQSFAGVLGSHER.[G]	RIPOR1	Q6ZS17 [17-32]	1xCarboxyethyl (CEL/CEA) [R19]	93.5	2045.07	2045.06	-5.29
[R].TGLEVKPFITNPRAVKK.[C]	ASPA	P45381 [44-60]	1xCarboxyethyl (CEL/CEA) [R56]	93.5	2886.8	2886.79	-1.84
[R].LRSLVLPPACVRLLPGGFSK.[T]	DGKQ	P52824 [239-258]	1xCarboxyethyl (CEL/CEA) [R240]; 1xMGH [R250]	91.8	2764.63	2764.63	0.34
[R].RPEATAAPLTPRGR.[E]	TOP6BL	Q8N6T0 [521-534]	2xPhospho [T525; T530]; 1xCarboxyethyl (CEL/CEA) [R521]	91	1953.95	1953.95	-1.01
[K].RDADASK.[A]	ZNF638	Q14966-1 [776-782]	1xCarboxyethyl (CEL/CEA) [R776]	87.2	1292.72	1292.72	-4.3
[R].LAENFCVCHLATGDMLRAMVASGSELGK.[K]	AK2	P54819 [35-62]	1xCarboxyethyl (CEL/CEA) [R51]	86.3	3567.78	3567.84	15.87
[K].VGLLYRLLQASILAYLVVWVFLIK.[K]	P2RX5	Q93086-1 [29-52]	2xPhospho [Y33; S39]; 1xCarboxyethyl (CEL/CEA) [R34]	86.1	3480.98	3480.99	0.61
[K].EAALICLAPSVPPILTVKSWDTMQLRAAR.[S]	NTRK1	P04629-3 [3-31]	1xCarboxyethyl (CEL/CEA) [R28]	81.7	3738.09	3738.09	1.09
[K].ASGGGAGALSSAPHRLGR.[A]	FAM149A	A5PLN7 [576-593]	1xPhospho [S585]; 1xCarboxyethyl (CEL/CEA) [R]	79.8	2003	2002.99	-6.68
[K].NFPFERLYDLNHNEIGELIRMPK.[M]	SNRNP200	O75643-1 [1147-1169]	1xCarboxyethyl (CEL/CEA) [R1166]; 1xAPY [R1152]	78.3	3455.82	3455.81	-3.71
[R].WNITSQRR.[K]	MARVELD3	Q96A59-3 [121-128]	1xPhospho [S125]; 1xCarboxyethyl (CEL/CEA) [R127]; 1xAPY [R]	73.8	1521.74	1521.73	-4.34
[K].REYGNLELK.[K]	ZNF90	Q03938 [106-114]	1xCarboxyethyl (CEL/CEA) [R106]	71.5	1651.94	1651.94	1.75
[R].ARRHSDGTFTSELSR.[L]	SCT	P09683 [25-39]	2xCarboxyethyl (CEL/CEA) [R26; R27]; 1xTHP [R]	68.3	2237.1	2237.11	3.53
[R].ETLLARLVDSIK.[D]	DYNC2H1	Q8NCM8-1 [442-453]	1xCarboxyethyl (CEL/CEA) [R447]	65.8	1888.15	1888.15	-0.98
[K].FLGTALRR.[T]	ABCA11	Q4W5N1 [141-148]	1xCarboxyethyl (CEL/CEA) [R147]; 1xAPY [R]	59.6	1314.77	1314.77	1.11
[R].EPPSRARPPPPLAARPAPAPAAPRPRSPAEAEAR.[G]	CLEC2L	P0C7M8 [6-39]	2xPhospho [S9; S32]; 1xCarboxyethyl (CEL/CEA) [R10]	51.4	3966.02	3966.04	4.58
[R].SPRKPVCPILGGTVMPNK.[T]	IHO1	Q8IYA8 [507-524]	1xCarboxyethyl (CEL/CEA) [R509]	36.3	2710.57	2710.58	2.52
[K].RFIYRQDLYK.[H]	ZNF225	Q9UK10 [352-361]	1xCarboxyethyl (CEL/CEA) [R352]; 1xMGH [R356]	26.7	1986.12	1986.12	-3
[R].LARPNISSVIRSSLGK.[Y]	MRPL43	Q8N983-6 [215-230]	1xCarboxyethyl (CEL/CEA) [R217]; 1xTHP [R225]	25.2	2372.39	2372.4	3.42
[R].DLQFSEIRETSAK.[V]	TNXB	P22105 [3759-3771]	1xCarboxyethyl (CEL/CEA) [R3766]	18.3	2054.12	2054.16	19.85

## Sheet: THP
Annotated Sequence	Gene	Positions in Master Proteins	Modifications in Master Proteins	Abundances (Grouped)	Theo. MH+ [Da]	MH+ [Da]	ΔM [ppm]
[R].RVTQVVR.[D]	PADI3	Q9ULW8 [441-447]	1xTHP [R441]	162.8	1230.74	1230.74	1.67
[K].RHFNAPSHIRR.[K]	RPL26	P61254 [17-27]	1xTHP [R26]; 1xMGH [R17]	159.9	1817.97	1817.97	-0.8
[K].LVLRIPNRGIDLLK.[K]	MATR3	P43243 [575-588]	1xTHP [R578]	150.3	2222.4	2222.39	-2.67
[K].RLDYLNLK.[G]	FBXO39	Q8N4B4 [163-170]	1xTHP [R163]	150	1636.97	1636.97	0.63
[R].RIRVDYSITK.[R]	TRA2A	Q13595-1 [189-198]	1xCarboxyethyl (CEL/CEA) [R189]; 1xTHP [R191]	149.2	1925.11	1925.14	14.11
[K].KRLVELLK.[D]	FSIP1	Q8NA03 [277-284]	1xTHP [R278]	148.4	1830.2	1830.2	-0.76
[R].EFDNMARVEDKR.[R]	TCEAL2	Q9H3H9 [170-181]	1xTHP [R176]	146.3	2112.08	2112.08	0.1
[K].ETAVFINISRYPR.[A]	GRHPR	Q9UBQ7-2 [93-105]	1xTHP [R102]	124.7	1939.05	1939.05	0.4
[K].QSISIGRGTRK.[R]	DNAI1	Q9UI46 [16-26]	1xTHP [R22]	124.1	1805.06	1805.03	-18.61
[K].HIAMHYSNPRPK.[F]	RBM5	P52756 [170-181]	1xPhospho [Y175]; 1xTHP [R179]	124.1	2133.07	2133.06	-4.52
[K].RLFVIRPSR.[F]	NDUFB5	O43674-1 [53-61]	1xCarboxyethyl (CEL/CEA) [R53]; 1xTHP [R58]	123.1	1588.94	1588.94	3.92
[M].FPAGPPSHSLLRLPLLQLLLLVVQAVGR.[G]	FKBP10	Q96AY3 [2-29]	1xPhospho [S8]; 1xTHP [R13]	122.7	3457.99	3458	1.69
[K].LRDEINLAK.[Q]	STIM1	Q13586 [286-294]	1xTHP [R287]	121.1	1673.98	1673.99	2.27
[K].QDSLDIYNERDLFK.[T]	STRIP2	Q9ULQ0-1 [352-365]	1xTHP [R361]	118.5	2358.22	2358.24	5.6
[K].ESDIRPSK.[L]	MICAL2	O94851 [514-521]	1xTHP [R518]	117.6	1533.85	1533.85	1.07
[K].EKLCYVALDFEQEMVRAAASSSPER.[S]	ACTBL2	Q562R1 [215-239]	1xAPY [R239]; 1xTHP[R230]	113.4	3568.77	3568.82	13.06
[K].RLNIRVISGQQLPK.[V]	PLCD1	P51178-1 [630-643]	1xAPY [R634]; 1xTHP [R630]	111.2	2304.38	2304.38	-1.95
[K].AVADAIRTSLGPK.[G]	CCT4	P50991 [43-55]	1xTHP [R49]	109.8	1901.11	1901.11	-1.24
[R].VTRYPLIIK.[N]	ITSN1	Q15811 [1382-1390]	2xPhospho [T1383; Y1385]; 1xTHP [R1384]	107.6	1865	1865	0.55
[K].RPPILECLEKLEK.[S]	RSF1	Q96T23 [578-590]	1xTHP [R578]	106.8	2456.44	2456.46	6.71
[K].KIIVLTGAGVSVSCGIPDFRSR.[D]	SIRT1	Q96EB6 [255-276]	1xAPY [R276]; 1xTHP [R274]	104.1	3014.67	3014.69	4.37
[K].SILNERR.[K]	KIF9	Q9HAQ2-1 [601-607]	1xCarboxyethyl (CEL/CEA) [R606]; 1xTHP [R]	98.7	1332.73	1332.73	1.45
[R].RSPRSSDGK.[L]	KCNE1	P15382 [33-41]	1xPhospho [S37]; 1xTHP [R36]	98.1	1671.85	1671.85	4.23
[K].EDSLTASQRK.[Q]	SERF1A; SERF1B	O75920-1 [28-37]	1xTHP [R36]	97.4	1736.94	1736.95	4.43
[R].ADTLDPALLRPGRLDRK.[I]	PSMC4	P43686 [314-330]	1xCarboxyethyl (CEL/CEA) [R326]; 1xAPY [R323]; 1xTHP [R329]	96	2661.5	2661.49	-2.28
[R].VSGPGVRRDTLTEQLR.[W]	PLCH2	O75038 [1289-1304]	1xCarboxyethyl (CEL/CEA) [R1295]; 1xTHP [R1296]	95.7	2229.2	2229.19	-4.33
[R].RTEQEEDEELLSESR.[K]	SMARCA1	P28370-1 [148-162]	1xTHP [R]; 1xMGH [R]	95.6	2277.06	2277.06	-0.29
[R].IQEELSALRAEHQQDSEDLFKK.[I]	SUN2	Q9UH99 [355-376]	1xTHP [R363]	95.4	3445.84	3445.85	3
[R].EPCNLALRRAEEYLILEK.[Y]	TXK	P42681 [97-114]	1xPhospho [Y109]; 1xTHP [R105]; 1xMGH [R104]	90.2	2953.51	2953.54	7.41
[R].NFILDQTNVSAAAQRR.[K]	HNRNPU	Q00839-2 [557-572]; Q00839 [576-591]	Q00839-2 1xTHP [R571]; Q00839 1xTHP [R590]	89.9	2177.15	2177.17	9.32
[R].RLNENLK.[A]	NEK1	Q96PY6-1 [715-721]	1xTHP [R715]	87.8	1488.88	1488.88	-0.62
[R].SLKASERETIK.[M]	CCDC40	Q4G0X9 [871-881]	2xPhospho [S871; T879]; 1xTHP [R877]	86.4	2253.17	2253.18	4.22
[K].LRQENMVLK.[L]	SREBF2	Q12772 [387-395]	1xTHP [R388]	86	1733	1733.01	1.65
[R].ALMTAVCYSAIIFETPLRVDVAVLK.[A]	EIF4G1	Q04637-8 [1482-1506]	1xPhospho [Y1489]; 1xTHP [R1499]	77.7	3462.84	3462.86	3.89
[K].RDILVAFK.[G]	PSAPL1	Q6NUJ1 [417-424]	1xTHP [R417]	75.1	1563.95	1563.95	-0.18
[K].RESELLLFTERLTSK.[N]	CCDC186	Q7Z3E2 [584-598]	1xPhospho [S586]; 1xTHP [R594]; 1xMGH [R584]	74.4	2558.35	2558.34	-4.33
[K].ITLRSGAVHRLYTLEGK.[L]	DCDC2	Q9UHG0 [177-193]	2xTHP [R180; R186]	73	2660.5	2660.5	-0.79
[R].RQQPPLGPSSSLLSLPGLK.[S]	TBC1D10B	Q4KMP7 [648-666]	1xPhospho [S656]; 1xTHP [R648]	72.1	2657.47	2657.49	8.51
[K].DREIPVPLMER.[Q]	FGD1	P98174 [352-362]	1xTHP [R353]	71.5	1727.92	1727.92	3.25
[K].RLDALLSEPIPIHGRGNFPTLSVQPR.[Q]	TENT5B	Q96A09 [59-84]	2xTHP [R; R]; 1xMGH [R73]	71.4	3454.85	3454.91	18.08
[R].ARRHSDGTFTSELSR.[L]	SCT	P09683 [25-39]	2xCarboxyethyl (CEL/CEA) [R26; R27]; 1xTHP [R]	68.3	2237.1	2237.11	3.53
[K].DIRPRSARAACK.[G]	NDUFA6	P56556 [4-15]	1xAPY [R6]; 1xTHP [R8]	66.1	2083.15	2083.16	6.04
[K].DFQEPSISGGRK.[F]	IGFN1	Q86VF2-5 [726-737]	1xTHP [R736]	63.2	1923.02	1923.02	-1.18
[R].RPASLAQRAR.[R]	REM1	O75628 [260-269]	1xTHP [R260]	53.8	1498.86	1498.86	-0.19
[R].VFDMIRR.[R]	EIF4A3	P38919 [167-173]	1xTHP [R172]	50.3	1309.71	1309.71	1.06
[K].LGEAAVLEIVERLTKLIR.[E]	SMPDL3B	Q92485-1 [103-120]	1xTHP [R114]	46.1	2625.59	2625.59	-2.86
[R].AFGDIVRALKK.[S]	FADS2B	A8MWK0 [461-471]	1xTHP [R467]	43.8	2049.27	2049.27	2.11
[R].RKSEEIQK.[R]	MCM10	Q7L590-1 [575-582]	1xTHP [R575]	43.2	1849.1	1849.09	-3.77
[R].RELSLGRK.[K]	SCARF2	Q96GP6-1 [480-487]	1xAPY [R486]; 1xTHP[R480]	39.3	1640.97	1640.97	0.21
[K].VARSATARVR.[S]	MRPS31	Q92665 [210-219]	1xPhospho [S213]; 1xTHP [R212]	36.4	1539.82	1539.82	2.09
[R].TDPNGDYIRR.[Y]	CRY1	Q16526 [422-431]	1xTHP [R430]	33.3	1579.79	1579.79	1.58
[K].LRRGAKPEGK.[A]	NCAPD2	Q15021 [1270-1279]	2xTHP [R1271; R1272]	26.9	2087.24	2087.25	5.3
[R].LARPNISSVIRSSLGK.[Y]	MRPL43	Q8N983-6 [215-230]	1xCarboxyethyl (CEL/CEA) [R217]; 1xTHP [R225]	25.2	2372.39	2372.4	3.42
