# Supplementary material for: A Chemical Mechanistic Path Leads the Way to Cellular Argpyrimidine
Source: J Am Chem Soc. 2025 Oct 10;147(42):38055–68. doi: 10.1021/jacs.5c09369 (PMC12550834; doi:10.1021/jacs.5c09369)
Supplement: Supplementary file 3 [file ja5c09369_si_003.xlsx]

## Sheet: APY DAVID
Category	Term	Count	%	P-Value	Benjamini	negLOG(p.adjust)
GOTERM_BP_DIRECT	heterochromatin formation	4	7	0.00059	0.25	0.60206
GOTERM_BP_DIRECT	peptidyl-threonine phosphorylation	3	5.3	0.0042	0.9	0.0457575
GOTERM_BP_DIRECT	peptidyl-serine phosphorylation	3	5.3	0.015	1	0
GOTERM_BP_DIRECT	muscle organ development	3	5.3	0.025	1	0
GOTERM_BP_DIRECT	regulation of cell migration	3	5.3	0.028	1	0
GOTERM_BP_DIRECT	spermatogenesis	5	8.8	0.035	1	0
GOTERM_BP_DIRECT	response to oxidative stress	3	5.3	0.038	1	0
GOTERM_BP_DIRECT	DNA damage response	4	7	0.04	1	0
Category	Term	Count	%	P-Value	Benjamini	negLOG(p.adjust)
GOTERM_CC_DIRECT	cytoplasm	26	45.6	0.0036	0.56	0.251812
GOTERM_CC_DIRECT	nucleus	25	43.9	0.013	1	0
GOTERM_CC_DIRECT	cytosol	22	38.6	0.037	1	0
GOTERM_CC_DIRECT	nuclear matrix	3	5.3	0.044	1	0
GOTERM_CC_DIRECT	nucleoplasm	17	29.8	0.046	1	0
Category	Term	Count	%	P-Value	Benjamini	negLOG(p.adjust)
GOTERM_MF_DIRECT	protein serine/threonine kinase activity	6	10.5	0.0037	0.25	0.60206
GOTERM_MF_DIRECT	ATP binding	11	19.3	0.0076	0.25	0.60206
GOTERM_MF_DIRECT	protein serine kinase activity	5	8.8	0.017	0.25	0.60206
GOTERM_MF_DIRECT	actin filament binding	4	7	0.021	0.25	0.60206
GOTERM_MF_DIRECT	ribosomal protein S6 kinase activity	4	7	0.03	0.25	0.60206
GOTERM_MF_DIRECT	Rho-dependent protein serine/threonine kinase activity	4	7	0.03	0.25	0.60206
GOTERM_MF_DIRECT	histone H2AT120 kinase activity	4	7	0.03	0.25	0.60206
GOTERM_MF_DIRECT	histone H2AXS139 kinase activity	4	7	0.03	0.25	0.60206
GOTERM_MF_DIRECT	eukaryotic translation initiation factor 2alpha kinase activity	4	7	0.03	0.25	0.60206
GOTERM_MF_DIRECT	histone H2AS1 kinase activity	4	7	0.03	0.25	0.60206
GOTERM_MF_DIRECT	histone H4S1 kinase activity	4	7	0.03	0.25	0.60206
GOTERM_MF_DIRECT	histone H2BS36 kinase activity	4	7	0.03	0.25	0.60206
GOTERM_MF_DIRECT	histone H3T3 kinase activity	4	7	0.03	0.25	0.60206
GOTERM_MF_DIRECT	histone H2BS14 kinase activity	4	7	0.03	0.25	0.60206
GOTERM_MF_DIRECT	3-phosphoinositide-dependent protein kinase activity	4	7	0.03	0.25	0.60206
GOTERM_MF_DIRECT	histone H3S28 kinase activity	4	7	0.03	0.25	0.60206
GOTERM_MF_DIRECT	histone H2AS121 kinase activity	4	7	0.03	0.25	0.60206
GOTERM_MF_DIRECT	histone H3S57 kinase activity	4	7	0.03	0.25	0.60206
GOTERM_MF_DIRECT	histone H3S10 kinase activity	4	7	0.03	0.25	0.60206
GOTERM_MF_DIRECT	DNA-dependent protein kinase activity	4	7	0.03	0.25	0.60206
GOTERM_MF_DIRECT	histone H3T45 kinase activity	4	7	0.03	0.25	0.60206
GOTERM_MF_DIRECT	histone H3T11 kinase activity	4	7	0.031	0.25	0.60206
GOTERM_MF_DIRECT	histone H3T6 kinase activity	4	7	0.031	0.25	0.60206
GOTERM_MF_DIRECT	AMP-activated protein kinase activity	4	7	0.031	0.25	0.60206
GOTERM_MF_DIRECT	RNA binding	9	15.8	0.044	0.35	0.455932
GOTERM_MF_DIRECT	nucleic acid binding	4	7	0.045	0.35	0.455932

## Sheet: APY Functional Clustering DAVID
Annotation Cluster 1		Enrichment Score: 3.19	Count	P_Value	Fold Change	Benjamini	negLOG(p.adjust)		Note:
	INTERPRO	RRM_dom	6	0.00039	9.5	0.069	1.16115		Classification Stringency: HIGHEST
	UP_SEQ_FEATURE	DOMAIN:RRM	6	0.00047	9.1	0.14	0.853872
	INTERPRO	RBD_domain_sf	6	0.00069	8.3	0.069	1.16115		Kappa Similarity	Similarity Term Overlap : 3	Similarity Threshold: 1.00
	INTERPRO	Nucleotide-bd_a/b_plait_sf	6	0.00075	8.2	0.069	1.16115
	SMART	RRM	6	0.0013	7.2	0.08	1.09691		Classification	Initial Group Membership: 3	Final Group Membership: 3	Multiple Linkage Threshold: 0.50
Annotation Cluster 2		Enrichment Score: 2.43	Count	P_Value	Fold Change	Benjamini	negLOG(p.adjust)
	UP_KW_LIGAND	ATP-binding	12	0.0013	2.6	0.02	1.69897		Enrichment Thresholds	EASE: 0.05
	GOTERM_MF_DIRECT	ATP binding	12	0.0033	2.7	0.21	0.677781
	UP_KW_LIGAND	Nucleotide-binding	12	0.012	2	0.089	1.05061
Annotation Cluster 3		Enrichment Score: 2.4	Count	P_Value	Fold Change	Benjamini	negLOG(p.adjust)
	INTERPRO	RRM_dom_euk	3	0.0021	43	0.15	0.823909
	GOTERM_MF_DIRECT	mRNA 3'-UTR AU-rich region binding	3	0.0032	35	0.21	0.677781
	SMART	RRM_1	3	0.0042	30	0.13	0.886057
	UP_SEQ_FEATURE	DOMAIN:RRM 3	3	0.0084	21	0.61	0.21467
Annotation Cluster 4		Enrichment Score: 2.03	Count	P_Value	Fold Change	Benjamini	negLOG(p.adjust)
	GOTERM_MF_DIRECT	actin filament binding	5	0.0032	8.1	0.21	0.677781
	UP_KW_MOLECULAR_FUNCTION	Actin-binding	5	0.015	5.1	0.23	0.638272
	GOTERM_MF_DIRECT	actin binding	5	0.016	5	0.25	0.60206
Annotation Cluster 5		Enrichment Score: 2.02	Count	P_Value	Fold Change	Benjamini	negLOG(p.adjust)
	GOTERM_MF_DIRECT	protein serine/threonine kinase activity	6	0.0043	5.5	0.21	0.677781
	UP_KW_MOLECULAR_FUNCTION	Serine/threonine-protein kinase	6	0.0091	4.5	0.23	0.638272
	INTERPRO	Prot_kinase_dom	6	0.01	4.5	0.35	0.455932
	SMART	S_TKc	6	0.011	4.3	0.23	0.638272
	UP_SEQ_FEATURE	DOMAIN:Protein kinase	6	0.012	4.3	0.72	0.142668
	INTERPRO	Kinase-like_dom_sf	6	0.014	4.1	0.39	0.408935
Annotation Cluster 6		Enrichment Score: 1.48	Count	P_Value	Fold Change	Benjamini	negLOG(p.adjust)
	GOTERM_MF_DIRECT	histone H2AS1 kinase activity	4	0.033	5.6	0.25	0.60206
	GOTERM_MF_DIRECT	histone H2BS14 kinase activity	4	0.033	5.6	0.25	0.60206
	GOTERM_MF_DIRECT	histone H3T3 kinase activity	4	0.033	5.6	0.25	0.60206
	GOTERM_MF_DIRECT	histone H2AS121 kinase activity	4	0.033	5.6	0.25	0.60206
	GOTERM_MF_DIRECT	Rho-dependent protein serine/threonine kinase activity	4	0.033	5.6	0.25	0.60206
	GOTERM_MF_DIRECT	histone H2BS36 kinase activity	4	0.033	5.6	0.25	0.60206
	GOTERM_MF_DIRECT	histone H3S57 kinase activity	4	0.033	5.6	0.25	0.60206
	GOTERM_MF_DIRECT	histone H2AT120 kinase activity	4	0.033	5.6	0.25	0.60206
	GOTERM_MF_DIRECT	3-phosphoinositide-dependent protein kinase activity	4	0.033	5.6	0.25	0.60206
	GOTERM_MF_DIRECT	eukaryotic translation initiation factor 2alpha kinase activity	4	0.033	5.6	0.25	0.60206
	GOTERM_MF_DIRECT	ribosomal protein S6 kinase activity	4	0.033	5.6	0.25	0.60206
	GOTERM_MF_DIRECT	histone H3S10 kinase activity	4	0.033	5.6	0.25	0.60206
	GOTERM_MF_DIRECT	histone H2AXS139 kinase activity	4	0.033	5.6	0.25	0.60206
	GOTERM_MF_DIRECT	histone H3S28 kinase activity	4	0.033	5.6	0.25	0.60206
	GOTERM_MF_DIRECT	histone H4S1 kinase activity	4	0.033	5.6	0.25	0.60206
	GOTERM_MF_DIRECT	histone H3T45 kinase activity	4	0.033	5.6	0.25	0.60206
	GOTERM_MF_DIRECT	DNA-dependent protein kinase activity	4	0.033	5.6	0.25	0.60206
	GOTERM_MF_DIRECT	histone H3T11 kinase activity	4	0.034	5.6	0.25	0.60206
	GOTERM_MF_DIRECT	histone H3T6 kinase activity	4	0.034	5.6	0.25	0.60206
	GOTERM_MF_DIRECT	AMP-activated protein kinase activity	4	0.034	5.5	0.25	0.60206

## Sheet: APY ToppGene
1: GO: Molecular Function [Display Chart] 56 input genes in category / 305 annotations before applied cutoff / 19968 genes in category
	ID	Name	pValue	FDR B&H	FDR B&Y	Bonferroni	Genes from Input	Genes in Annotation	negLOG(p.adjust)
1	GO:0035925	mRNA 3'-UTR AU-rich region binding	7.249e-05	0.02211	0.1393	0.02211	3	29	1.65541
2	GO:0051015	actin filament binding	0.000433	0.05695	0.3587	0.1321	5	227	1.24451
3	GO:0030554	adenyl nucleotide binding	0.0007006	0.05695	0.3587	0.2137	13	1703	1.24451
4	GO:0005524	ATP binding	0.0008127	0.05695	0.3587	0.2479	12	1508	1.24451
5	GO:0032559	adenyl ribonucleotide binding	0.001242	0.05695	0.3587	0.3789	12	1583	1.24451
6	GO:0004674	protein serine/threonine kinase activity	0.001517	0.05695	0.3587	0.4626	6	446	1.24451
7	GO:0005044	scavenger receptor activity	0.002592	0.05695	0.3587	0.7906	2	27	1.24451
8	GO:0140937	histone H4K12 deacetylase activity, hydrolytic mechanism	0.002804	0.05695	0.3587	0.8554	1	1	1.24451
9	GO:0016992	lipoate synthase activity	0.002804	0.05695	0.3587	0.8554	1	1	1.24451
10	GO:0032041	histone H3K14 deacetylase activity, NAD-dependent	0.002804	0.05695	0.3587	0.8554	1	1	1.24451
11	GO:0160011	NAD-dependent protein decrotonylase activity	0.002804	0.05695	0.3587	0.8554	1	1	1.24451
12	GO:0160012	NAD-dependent histone decrotonylase activity	0.002804	0.05695	0.3587	0.8554	1	1	1.24451
13	GO:0141055	histone H3 ubiquitin ligase activity	0.002804	0.05695	0.3587	0.8554	1	1	1.24451
14	GO:0140778	microtubule stabilizing activity	0.002804	0.05695	0.3587	0.8554	1	1	1.24451
15	GO:0008092	cytoskeletal protein binding	0.003284	0.05695	0.3587	1	9	1099	1.24451
16	GO:0106310	protein serine kinase activity	0.003452	0.05695	0.3587	1	5	363	1.24451
17	GO:0099186	structural constituent of postsynapse	0.00363	0.05695	0.3587	1	2	32	1.24451
18	GO:0035639	purine ribonucleoside triphosphate binding	0.004839	0.05695	0.3587	1	12	1863	1.24451
19	GO:0000146	microfilament motor activity	0.00509	0.05695	0.3587	1	2	38	1.24451
20	GO:0016301	kinase activity	0.005306	0.05695	0.3587	1	7	764	1.24451
21	GO:0008459	chondroitin 6-sulfotransferase activity	0.005601	0.05695	0.3587	1	1	2	1.24451
22	GO:0070976	TIR domain binding	0.005601	0.05695	0.3587	1	1	2	1.24451
23	GO:0106231	NAD-dependent protein-lysine depropionylase activity	0.005601	0.05695	0.3587	1	1	2	1.24451
24	GO:0015229	L-ascorbic acid transmembrane transporter activity	0.005601	0.05695	0.3587	1	1	2	1.24451
25	GO:0046969	histone H3K9 deacetylase activity, NAD-dependent	0.005601	0.05695	0.3587	1	1	2	1.24451
26	GO:0046970	histone H4K16 deacetylase activity, NAD-dependent	0.005601	0.05695	0.3587	1	1	2	1.24451
27	GO:0031078	histone H3K14 deacetylase activity, hydrolytic mechanism	0.005601	0.05695	0.3587	1	1	2	1.24451
28	GO:0160123	structural constituent of nuclear lamina	0.005601	0.05695	0.3587	1	1	2	1.24451
29	GO:0140777	protein-containing complex stabilizing activity	0.005601	0.05695	0.3587	1	1	2	1.24451
30	GO:0008520	L-ascorbate:sodium symporter activity	0.005601	0.05695	0.3587	1	1	2	1.24451
31	GO:0005200	structural constituent of cytoskeleton	0.005812	0.05718	0.3602	1	3	130	1.24276
32	GO:0098918	structural constituent of synapse	0.00619	0.059	0.3716	1	2	42	1.22915
33	GO:0004672	protein kinase activity	0.006522	0.06028	0.3797	1	6	600	1.21983
34	GO:0032555	purine ribonucleotide binding	0.00729	0.06093	0.3838	1	12	1962	1.21517
35	GO:0003730	mRNA 3'-UTR binding	0.007468	0.06093	0.3838	1	4	276	1.21517
36	GO:0032553	ribonucleotide binding	0.007858	0.06093	0.3838	1	12	1981	1.21517
37	GO:0050698	proteoglycan sulfotransferase activity	0.00839	0.06093	0.3838	1	1	3	1.21517
38	GO:0004699	diacylglycerol-dependent, calcium-independent serine/threonine kinase activity	0.00839	0.06093	0.3838	1	1	3	1.21517
39	GO:0032129	histone H3K9 deacetylase activity, hydrolytic mechanism	0.00839	0.06093	0.3838	1	1	3	1.21517
40	GO:0044729	hemi-methylated DNA-binding	0.00839	0.06093	0.3838	1	1	3	1.21517
41	GO:0051033	RNA transmembrane transporter activity	0.00839	0.06093	0.3838	1	1	3	1.21517
42	GO:0051032	nucleic acid transmembrane transporter activity	0.00839	0.06093	0.3838	1	1	3	1.21517
43	GO:0003755	peptidyl-prolyl cis-trans isomerase activity	0.008681	0.06158	0.3879	1	2	50	1.21056
44	GO:0016859	cis-trans isomerase activity	0.009713	0.06681	0.4209	1	2	53	1.17516
45	GO:0003779	actin binding	0.01089	0.06681	0.4209	1	5	479	1.17516
46	GO:0034739	histone H4K16 deacetylase activity, hydrolytic mechanism	0.01117	0.06681	0.4209	1	1	4	1.17516
47	GO:0062072	H3K9me3 modified histone binding	0.01117	0.06681	0.4209	1	1	4	1.17516
48	GO:0141051	histone H4K deacetylase activity	0.01117	0.06681	0.4209	1	1	4	1.17516
49	GO:0141050	histone H3K deacetylase activity	0.01117	0.06681	0.4209	1	1	4	1.17516
50	GO:0045130	keratan sulfotransferase activity	0.01117	0.06681	0.4209	1	1	4	1.17516
2: GO: Biological Process [Display Chart] 54 input genes in category / 1866 annotations before applied cutoff / 20626 genes in category
	ID	Name	pValue	FDR B&H	FDR B&Y	Bonferroni	Genes from Input	Genes in Annotation	negLOG(p.adjust)
1	GO:0007010	cytoskeleton organization	2.842e-06	0.005304	0.04301	0.005304	16	1645	2.2754
2	GO:0032071	regulation of endodeoxyribonuclease activity	0.0001865	0.0929	0.7533	0.348	2	8	1.03198
3	GO:0051647	nucleus localization	0.0002082	0.0929	0.7533	0.3885	3	44	1.03198
4	GO:0018107	peptidyl-threonine phosphorylation	0.0002339	0.0929	0.7533	0.4364	4	115	1.03198
5	GO:0032070	regulation of deoxyribonuclease activity	0.0002987	0.0929	0.7533	0.5574	2	10	1.03198
6	GO:0018210	peptidyl-threonine modification	0.0003216	0.0929	0.7533	0.6001	4	125	1.03198
7	GO:0055006	cardiac cell development	0.0003956	0.0929	0.7533	0.7382	4	132	1.03198
8	GO:0055015	ventricular cardiac muscle cell development	0.0004366	0.0929	0.7533	0.8147	2	12	1.03198
9	GO:0007049	cell cycle	0.0004481	0.0929	0.7533	0.8361	14	1985	1.03198
3: GO: Cellular Component [Display Chart] 58 input genes in category / 259 annotations before applied cutoff / 20904 genes in category
	ID	Name	pValue	FDR B&H	FDR B&Y	Bonferroni	Genes from Input	Genes in Annotation	negLOG(p.adjust)
1	GO:0097513	myosin II filament	2.266e-05	0.005868	0.03601	0.005868	2	3	2.23151
2	GO:0097517	contractile actin filament bundle	0.0002226	0.01676	0.1028	0.05764	4	107	1.77573
3	GO:0001725	stress fiber	0.0002226	0.01676	0.1028	0.05764	4	107	1.77573
4	GO:0042641	actomyosin	0.0003132	0.01676	0.1028	0.08112	4	117	1.77573
5	GO:0032432	actin filament bundle	0.0003235	0.01676	0.1028	0.08379	4	118	1.77573
6	GO:0005903	brush border	0.0008403	0.03627	0.2226	0.2176	4	152	1.44045
7	GO:0099080	supramolecular complex	0.001064	0.03938	0.2417	0.2757	12	1568	1.40472
8	GO:0032982	myosin filament	0.002179	0.05988	0.3675	0.5642	2	25	1.22272
9	GO:0005847	mRNA cleavage and polyadenylation specificity factor complex	0.002356	0.05988	0.3675	0.6102	2	26	1.22272
10	GO:0099571	postsynaptic cytoskeleton	0.002356	0.05988	0.3675	0.6102	2	26	1.22272
11	GO:0016460	myosin II complex	0.00273	0.05988	0.3675	0.7072	2	28	1.22272
12	GO:0099189	postsynaptic spectrin-associated cytoskeleton	0.002775	0.05988	0.3675	0.7186	1	1	1.22272
13	GO:0005849	mRNA cleavage factor complex	0.003341	0.06306	0.387	0.8653	2	31	1.20025
14	GO:0098862	cluster of actin-based cell projections	0.003409	0.06306	0.387	0.8829	4	223	1.20025
15	GO:0099512	supramolecular fiber	0.004913	0.07176	0.4403	1	9	1179	1.14412
16	GO:0015629	actin cytoskeleton	0.005128	0.07176	0.4403	1	6	576	1.14412
17	GO:0099081	supramolecular polymer	0.005133	0.07176	0.4403	1	9	1187	1.14412
18	GO:0002133	polycystin complex	0.005542	0.07176	0.4403	1	1	2	1.14412
19	GO:0071920	cleavage body	0.005542	0.07176	0.4403	1	1	2	1.14412
20	GO:0061826	podosome ring	0.005542	0.07176	0.4403	1	1	2	1.14412
21	GO:0016363	nuclear matrix	0.006934	0.08552	0.5247	1	3	140	1.06793
22	GO:0061773	eNoSc complex	0.008301	0.09773	0.5996	1	1	3	1.00997

## Sheet: Manual Annotation Phospho
AGE-mod list	Annotated Sequence	Gene	Phosphorylation/Kinase-related?	Identified in "Protein serine/threonine kinase activity ID" (DAVID)	Master Proteins	Modifications in Master Proteins	Abundances (Grouped)	Theo. MH+ [Da]	MH+ [Da]	ΔM [ppm]
APY	[K].ILENLRGGTNIIK.[L]	CSNK2A2	Casein kinase II subunit alpha	Y	P19784 [85-97]	1xAPY [R90]	109.5	1979.21	1979.2	-2.5
	[R].TGARSLQFR.[A]	LRGUK	Leucine-rich repeat and guanylate kinase domain-containing protein		Q96M69 [25-33]	1xPhospho [S29]; 1xAPY [R28]	105.9	1424.72	1424.72	-5.15
	[R].LLRLDLRENEIK.[T]	PPP1R37	Protein phosphatase 1 regulatory subunit 37		O75864-1 [391-402]	1xMGH [R393]; 1xAPY [R397]	87	2104.25	2104.25	-3.5
	[K].LRSLRLQYK.[G]	ACVR1B	Activin receptor type-1B	Y	P36896-4 [291-299]	2xAPY [R292; R295]	65	1795.1	1795.09	-6.28
	[K].KQEEEQDRK.[G]	NEK3	Serine/threonine-protein kinase Nek3	Y	P51956-2 [292-300]	1xAPY [R299]	64.2	1957.1	1957.09	-2.69
	[R].VIQIVLMRAAEEPVSEVTVGVSVLAER.[C]	PRKCD	Protein kinase C delta type	Y	Q05655 [68-94]	1xAPY [R75]	59.8	3203.79	3203.79	-0.45
	[K].LDKLLQEAHDRSESGELAFIK.[Q]	MAST4	Microtubule-associated serine/threonine-protein kinase 4	Y	O15021 [449-469]	1xAPY [R459]	44.9	3166.77	3166.76	-2.82
	[M].DLLTRENVALK.[V]	TTBK1	Tau-tubulin kinase 1	Y	Q5TCY1-2 [2-12]	1xAPY [R6]	35	1810.08	1810.08	-0.00035
MGH	[R].HIHRSGPIITHCSAGIGR.[S]	PTPN13	Tyrosine-protein phosphatase non-receptor type 13		Q12923 [2397-2414]	1xMGH [R2400]; 1xPhospho [S2401]	125.7	2332.17	2332.2	12.95
	[K].VRAGESVELFGK.[V]	MYLK	Myosin light chain kinase, smooth muscle		Q15746-1 [1249-1260]	1xMGH [R1250]	94.1	1804.04	1804.05	6.32
	[R].LRSLVLPPACVRLLPGGFSK.[T]	DGKQ	Diacylglycerol kinase theta		P52824 [239-258]	1xMGH [R250]; 1xCarboxyethyl (CEL/CEA) [R240]	91.8	2764.63	2764.63	0.34
	[R].EPCNLALRRAEEYLILEK.[Y]	TXK	Tyrosine-protein kinase TXK		P42681 [97-114]	1xMGH [R104]; 1xPhospho [Y109]; 1xTHP [R105]	90.2	2953.51	2953.54	7.41
	[R].LLRLDLRENEIK.[T]	PPP1R37	Protein phosphatase 1 regulatory subunit 37		O75864-1 [391-402]	1xMGH [R393]; 1xAPY [R397]	87	2104.25	2104.25	-3.5
CEA/MGH-DH	[K].RILALAR.[K]	PRKCE	Protein kinase C epsilon type		Q02156 [458-464]	1xCarboxyethyl (CEL/CEA) [R458]	121.3	1113.73	1113.73	0.56
	[R].LRSLVLPPACVRLLPGGFSK.[T]	DGKQ	Diacylglycerol kinase theta		P52824 [239-258]	1xCarboxyethyl (CEL/CEA) [R240]; 1xMGH [R250]	91.8	2764.63	2764.63	0.34
	[R].LAENFCVCHLATGDMLRAMVASGSELGK.[K]	AK2	Adenylate kinase 2, mitochondrial		P54819 [35-62]	1xCarboxyethyl (CEL/CEA) [R51]	86.3	3567.78	3567.84	15.87
M+144	[R].EPCNLALRRAEEYLILEK.[Y]	TXK	Tyrosine-protein kinase TXK		P42681 [97-114]	1xPhospho [Y109]; 1xTHP [R105]; 1xMGH [R104]	90.2	2953.51	2953.54	7.41
	[R].RLNENLK.[A]	NEK1	Serine/threonine-protein kinase Nek1		Q96PY6-1 [715-721]	1xTHP [R715]	87.8	1488.88	1488.88	-0.62
Note	Manual annotation using UniprotDB

## Sheet: MGH DAVID
Category	Term	Count	%	P-Value	Benjamini	negLOG(p.adjust)
GOTERM_BP_DIRECT	protein modification process	3	6.1	0.025	1	0
GOTERM_BP_DIRECT	regulation of synaptic vesicle endocytosis	2	4.1	0.036	1	0
GOTERM_BP_DIRECT	nucleosome disassembly	2	4.1	0.044	1	0
GOTERM_BP_DIRECT	smooth muscle contraction	2	4.1	0.046	1	0
Category	Term	Count	%	P-Value	Benjamini	negLOG(p.adjust)
GOTERM_CC_DIRECT	synapse	5	10.2	0.025	0.93	0.0315171
GOTERM_CC_DIRECT	nuclear matrix	3	6.1	0.031	0.93	0.0315171
GOTERM_CC_DIRECT	ciliary basal body	4	8.2	0.036	0.93	0.0315171
GOTERM_CC_DIRECT	cytoskeleton	5	10.2	0.036	0.93	0.0315171
GOTERM_CC_DIRECT	nucleoplasm	15	30.6	0.04	0.93	0.0315171
Category	Term	Count	%	P-Value	Benjamini	negLOG(p.adjust)
GOTERM_MF_DIRECT	ATP binding	10	20.4	0.0099	0.73	0.136677
GOTERM_MF_DIRECT	protein-glutamic acid ligase activity, initiating	2	4.1	0.014	0.73	0.136677
GOTERM_MF_DIRECT	metal ion binding	14	28.6	0.016	0.73	0.136677
GOTERM_MF_DIRECT	protein-glutamic acid ligase activity, elongating	2	4.1	0.019	0.73	0.136677
GOTERM_MF_DIRECT	tubulin-glutamic acid ligase activity	2	4.1	0.026	0.73	0.136677
GOTERM_MF_DIRECT	poly(A) RNA polymerase activity	2	4.1	0.028	0.73	0.136677

## Sheet: MGH Functional Clustering
Annotation Cluster 1		Enrichment Score: 0.76	Count	P_Value	Fold Change	Benjamini	negLOG(p.adjust)		Note:
	UP_KW_CELLULAR_COMPONENT	Microtubule	3	0.15	4.3	0.87	0.0604807		Classification Stringency: HIGHEST
	GOTERM_CC_DIRECT	microtubule	3	0.16	4.1	1	0
	UP_KW_CELLULAR_COMPONENT	Cilium	3	0.22	3.4	0.87	0.0604807		Kappa Similarity	Similarity Term Overlap : 3	Similarity Threshold: 1.00
Annotation Cluster 2		Enrichment Score: 0.44	Count	P_Value	Fold Change	Benjamini	negLOG(p.adjust)
	INTERPRO	Ig_sub2	3	0.12	5	1	0		Classification	Initial Group Membership: 3	Final Group Membership: 3	Multiple Linkage Threshold: 0.50
	SMART	IGc2	3	0.14	4.4	1	0
	INTERPRO	Ig_sub	3	0.34	2.4	1	0		Enrichment Thresholds	EASE: 1.00
	SMART	IG	3	0.39	2.2	1	0
	INTERPRO	Ig-like_dom	3	0.52	1.7	1	0
	INTERPRO	Ig-like_dom_sf	3	0.59	1.5	1	0
	UP_KW_DOMAIN	Immunoglobulin domain	3	0.61	1.4	1	0
	INTERPRO	Ig-like_fold	3	0.73	1.2	1	0
Annotation Cluster 3		Enrichment Score: 0.11	Count	P_Value	Fold Change	Benjamini	negLOG(p.adjust)
	UP_SEQ_FEATURE	TRANSMEM:Helical; Name=3	3	0.72	1.2	1	0
	UP_SEQ_FEATURE	TRANSMEM:Helical; Name=4	3	0.72	1.2	1	0
	UP_SEQ_FEATURE	TRANSMEM:Helical; Name=1	3	0.73	1.2	1	0
	UP_SEQ_FEATURE	TRANSMEM:Helical; Name=2	3	0.73	1.1	1	0
	UP_SEQ_FEATURE	TOPO_DOM:Extracellular	3	1	0.42	1	0

## Sheet: M+72 DAVID
Category	Term	Count	%	P-Value	Benjamini	negLOG(p.adjust)
GOTERM_BP_DIRECT	behavioral response to formalin induced pain	2	4.5	0.006	1	0
GOTERM_BP_DIRECT	meiotic DNA double-strand break formation	2	4.5	0.014	1	0
GOTERM_BP_DIRECT	positive regulation of lipid catabolic process	2	4.5	0.016	1	0
GOTERM_BP_DIRECT	neuron projection development	3	6.8	0.027	1	0
GOTERM_BP_DIRECT	detection of mechanical stimulus involved in sensory perception of pain	2	4.5	0.03	1	0
GOTERM_BP_DIRECT	nucleotide metabolic process	2	4.5	0.037	1	0
GOTERM_BP_DIRECT	3'-UTR-mediated mRNA stabilization	2	4.5	0.043	1	0
GOTERM_BP_DIRECT	detection of temperature stimulus involved in sensory perception of pain	2	4.5	0.043	1	0
GOTERM_BP_DIRECT	positive regulation of intracellular protein transport	2	4.5	0.047	1	0
Category	Term	Count	%	P-Value	Benjamini	negLOG(p.adjust)
GOTERM_CC_DIRECT	nuclear matrix	5	11.4	0.00013	0.016	1.79588
GOTERM_CC_DIRECT	extracellular exosome	10	22.7	0.028	1	0
GOTERM_CC_DIRECT	cytoskeleton	5	11.4	0.029	1	0
GOTERM_CC_DIRECT	neuronal cell body	4	9.1	0.036	1	0
Category	Term	Count	%	P-Value	Benjamini	negLOG(p.adjust)
GOTERM_MF_DIRECT	ATP binding	12	27.3	0.00023	0.039	1.40894
GOTERM_MF_DIRECT	identical protein binding	9	20.5	0.028	1	0

## Sheet: M+72 Functional Clustering
Annotation Cluster 1		Enrichment Score: 1.79	Count	P_Value	Fold Change	Benjamini	negLOG(p.adjust)		Note:
	INTERPRO	RRM_dom	4	0.013	8	0.9	0.0457575		Classification Stringency: HIGHEST
	SMART	RRM	4	0.017	7	0.74	0.130768
	INTERPRO	RBD_domain_sf	4	0.018	7.1	0.9	0.0457575		Kappa Similarity	Similarity Term Overlap : 3	Similarity Threshold: 1.00
	INTERPRO	Nucleotide-bd_a/b_plait_sf	4	0.019	7	0.9	0.0457575
									Classification	Initial Group Membership: 3	Final Group Membership: 3	Multiple Linkage Threshold: 0.50
									Enrichment Thresholds	EASE: 0.05

## Sheet: M+144 DAVID
Category	Term	Count	%	P-Value	Benjamini	negLOG(p.adjust)
GOTERM_BP_DIRECT	protein destabilization	3	5.6	0.0085	1	0
GOTERM_BP_DIRECT	circadian regulation of gene expression	3	5.6	0.013	1	0
GOTERM_BP_DIRECT	mRNA splicing, via spliceosome	4	7.4	0.014	1	0
GOTERM_BP_DIRECT	positive regulation of translation	3	5.6	0.019	1	0
Category	Term	Count	%	P-Value	Benjamini	negLOG(p.adjust)
GOTERM_CC_DIRECT	cytoplasm	25	46.3	0.006	0.49	0.309804
GOTERM_CC_DIRECT	nuclear inner membrane	3	5.6	0.009	0.49	0.309804
GOTERM_CC_DIRECT	microtubule	5	9.3	0.01	0.49	0.309804
GOTERM_CC_DIRECT	cytosol	22	40.7	0.03	0.94	0.0268721
GOTERM_CC_DIRECT	nucleoplasm	17	31.5	0.039	0.94	0.0268721
GOTERM_CC_DIRECT	nucleus	23	42.6	0.04	0.94	0.0268721
GOTERM_CC_DIRECT	spliceosomal complex	3	5.6	0.05	0.96	0.0177288
Category	Term	Count	%	P-Value	Benjamini	negLOG(p.adjust)
GOTERM_MF_DIRECT	protein binding	44	81.5	0.005	1	0
GOTERM_MF_DIRECT	RNA binding	10	18.5	0.012	1	0
GOTERM_MF_DIRECT	ATP binding	10	18.5	0.015	1	0
GOTERM_MF_DIRECT	double-stranded DNA binding	3	5.6	0.032	1	0
GOTERM_MF_DIRECT	calcium ion binding	6	11.1	0.039	1	0

## Sheet: M+144 Functional Clustering
Annotation Cluster 1		Enrichment Score: 1.78	Count	P_Value	Fold Change	Benjamini	negLOG(p.adjust)		Note:
	INTERPRO	EF_Hand_1_Ca_BS	4	0.011	8.5	0.9	0.0457575		Classification Stringency: HIGHEST
	SMART	EFh	4	0.012	8.2	0.63	0.200659
	UP_SEQ_FEATURE	DOMAIN:EF-hand	4	0.013	7.9	0.31	0.508638		Kappa Similarity	Similarity Term Overlap : 3	Similarity Threshold: 1.00
	INTERPRO	EF_hand_dom	4	0.022	6.6	1	0
	INTERPRO	EF-hand-dom_pair	4	0.033	5.6	1	0		Classification	Initial Group Membership: 3	Final Group Membership: 3	Multiple Linkage Threshold: 0.50
									Enrichment Thresholds	EASE: 0.05
