# Supplementary material for: A Chemical Mechanistic Path Leads the Way to Cellular Argpyrimidine
Source: J Am Chem Soc. 2025 Oct 10;147(42):38055–68. doi: 10.1021/jacs.5c09369 (PMC12550834; doi:10.1021/jacs.5c09369)
Supplement: Supplementary file 4 [file ja5c09369_si_004.xlsx]

## Sheet: Sheet0
From	Entry	Reviewed	Entry Name	Protein names	Gene Names	Organism	Length	Pathway	Gene Ontology (molecular function)	Gene Ontology (cellular component)	Gene Ontology (biological process)
O75369	O75369	reviewed	FLNB_HUMAN	Filamin-B (FLN-B) (ABP-278) (ABP-280 homolog) (Actin-binding-like protein) (Beta-filamin) (Filamin homolog 1) (Fh1) (Filamin-3) (Thyroid autoantigen) (Truncated actin-binding protein) (Truncated ABP)	FLNB FLN1L FLN3 TABP TAP	Homo sapiens (Human)	2602		actin binding [GO:0003779]; actin filament binding [GO:0051015]; cadherin binding [GO:0045296]; identical protein binding [GO:0042802]; RNA binding [GO:0003723]	actin cytoskeleton [GO:0015629]; brush border [GO:0005903]; cell cortex [GO:0005938]; cytoplasm [GO:0005737]; cytosol [GO:0005829]; extracellular exosome [GO:0070062]; focal adhesion [GO:0005925]; membrane [GO:0016020]; neuronal cell body [GO:0043025]; phagocytic vesicle [GO:0045335]; plasma membrane [GO:0005886]; stress fiber [GO:0001725]; Z disc [GO:0030018]	actin cytoskeleton organization [GO:0030036]; cellular response to type II interferon [GO:0071346]; epithelial cell morphogenesis [GO:0003382]; keratinocyte development [GO:0003334]; signal transduction [GO:0007165]; skeletal muscle tissue development [GO:0007519]
Q92750	Q92750	reviewed	TAF4B_HUMAN	Transcription initiation factor TFIID subunit 4B (Transcription initiation factor TFIID 105 kDa subunit) (TAF(II)105) (TAFII-105) (TAFII105)	TAF4B TAF2C2 TAFII105	Homo sapiens (Human)	862		DNA binding [GO:0003677]; NF-kappaB binding [GO:0051059]; protein heterodimerization activity [GO:0046982]; RNA polymerase II general transcription initiation factor activity [GO:0016251]	cytoplasm [GO:0005737]; fibrillar center [GO:0001650]; nucleoplasm [GO:0005654]; nucleus [GO:0005634]; transcription factor TFIID complex [GO:0005669]	mRNA transcription by RNA polymerase II [GO:0042789]; oogenesis [GO:0048477]; positive regulation of transcription initiation by RNA polymerase II [GO:0060261]; RNA polymerase II preinitiation complex assembly [GO:0051123]; spermatogenesis [GO:0007283]; transcription initiation at RNA polymerase II promoter [GO:0006367]
P51991	P51991	reviewed	ROA3_HUMAN	Heterogeneous nuclear ribonucleoprotein A3 (hnRNP A3)	HNRNPA3 HNRPA3	Homo sapiens (Human)	378		RNA binding [GO:0003723]	catalytic step 2 spliceosome [GO:0071013]; nucleoplasm [GO:0005654]; nucleus [GO:0005634]; ribonucleoprotein complex [GO:1990904]	mRNA splicing, via spliceosome [GO:0000398]
Q96T88	Q96T88	reviewed	UHRF1_HUMAN	E3 ubiquitin-protein ligase UHRF1 (EC 2.3.2.27) (Inverted CCAAT box-binding protein of 90 kDa) (Nuclear protein 95) (Nuclear zinc finger protein Np95) (HuNp95) (hNp95) (RING finger protein 106) (RING-type E3 ubiquitin transferase UHRF1) (Transcription factor ICBP90) (Ubiquitin-like PHD and RING finger domain-containing protein 1) (hUHRF1) (Ubiquitin-like-containing PHD and RING finger domains pro…	UHRF1 ICBP90 NP95 RNF106	Homo sapiens (Human)	793	PATHWAY: Protein modification; protein ubiquitination.	cis-regulatory region sequence-specific DNA binding [GO:0000987]; DNA damage sensor activity [GO:0140612]; hemi-methylated DNA-binding [GO:0044729]; histone binding [GO:0042393]; histone H3 ubiquitin ligase activity [GO:0141055]; histone H3K9me2/3 reader activity [GO:0062072]; identical protein binding [GO:0042802]; methyl-CpG binding [GO:0008327]; methylated histone binding [GO:0035064]; nucleic…	chromatin [GO:0000785]; euchromatin [GO:0000791]; heterochromatin [GO:0000792]; nuclear matrix [GO:0016363]; nucleoplasm [GO:0005654]; nucleus [GO:0005634]; replication fork [GO:0005657]; spindle [GO:0005819]	DNA damage response [GO:0006974]; double-strand break repair via homologous recombination [GO:0000724]; epigenetic regulation of gene expression [GO:0040029]; heterochromatin formation [GO:0031507]; homologous recombination [GO:0035825]; mitotic spindle assembly [GO:0090307]; negative regulation of gene expression via chromosomal CpG island methylation [GO:0044027]; negative regulation of transcr…
Q6R2W3	Q6R2W3	reviewed	SCND3_HUMAN	SCAN domain-containing protein 3 (Transposon-derived Buster4 transposase-like protein) (Zinc finger BED domain-containing protein 9)	SCAND3 Buster4 KIAA1925 ZBED9 ZNF305P2 ZNF452	Homo sapiens (Human)	1325		nucleic acid binding [GO:0003676]	cytoplasm [GO:0005737]; nucleus [GO:0005634]	DNA integration [GO:0015074]; positive regulation of cell cycle [GO:0045787]; positive regulation of epithelial cell proliferation [GO:0050679]
P02545	P02545	reviewed	LMNA_HUMAN	Prelamin-A/C [Cleaved into: Lamin-A/C (70 kDa lamin) (Renal carcinoma antigen NY-REN-32)]	LMNA LMN1	Homo sapiens (Human)	664		identical protein binding [GO:0042802]; structural constituent of cytoskeleton [GO:0005200]; structural constituent of nuclear lamina [GO:0160123]; structural molecule activity [GO:0005198]	cytosol [GO:0005829]; intermediate filament [GO:0005882]; lamin filament [GO:0005638]; nuclear envelope [GO:0005635]; nuclear lamina [GO:0005652]; nuclear matrix [GO:0016363]; nuclear membrane [GO:0031965]; nuclear speck [GO:0016607]; nucleoplasm [GO:0005654]; nucleus [GO:0005634]; perinuclear region of cytoplasm [GO:0048471]; site of double-strand break [GO:0035861]	cellular response to hypoxia [GO:0071456]; cellular senescence [GO:0090398]; DNA double-strand break attachment to nuclear envelope [GO:1990683]; establishment or maintenance of microtubule cytoskeleton polarity [GO:0030951]; heterochromatin formation [GO:0031507]; muscle organ development [GO:0007517]; negative regulation of cardiac muscle hypertrophy in response to stress [GO:1903243]; negative…
Q96DX4	Q96DX4	reviewed	RSPRY_HUMAN	RING finger and SPRY domain-containing protein 1	RSPRY1 KIAA1972 UNQ328/PRO444	Homo sapiens (Human)	576		ubiquitin-protein transferase activity [GO:0004842]; zinc ion binding [GO:0008270]	cytoplasm [GO:0005737]; extracellular region [GO:0005576]	proteolysis involved in protein catabolic process [GO:0051603]
Q8WWQ8	Q8WWQ8	reviewed	STAB2_HUMAN	Stabilin-2 (FAS1 EGF-like and X-link domain-containing adhesion molecule 2) (Fasciclin, EGF-like, laminin-type EGF-like and link domain-containing scavenger receptor 2) (FEEL-2) (Hyaluronan receptor for endocytosis) [Cleaved into: 190 kDa form stabilin-2 (190 kDa hyaluronan receptor for endocytosis)]	STAB2 FEEL2 FELL FEX2 HARE	Homo sapiens (Human)	2551		calcium ion binding [GO:0005509]; hyaluronic acid binding [GO:0005540]; low-density lipoprotein particle binding [GO:0030169]; low-density lipoprotein particle receptor activity [GO:0005041]; protein-disulfide reductase activity [GO:0015035]; scavenger receptor activity [GO:0005044]	cytosol [GO:0005829]; endocytic vesicle membrane [GO:0030666]; external side of plasma membrane [GO:0009897]; plasma membrane [GO:0005886]	angiogenesis [GO:0001525]; cell adhesion [GO:0007155]; defense response to bacterium [GO:0042742]; defense response to Gram-positive bacterium [GO:0050830]; endocytosis [GO:0006897]; hyaluronan catabolic process [GO:0030214]; receptor-mediated endocytosis [GO:0006898]
Q8IXY8	Q8IXY8	reviewed	PPIL6_HUMAN	Probable inactive peptidyl-prolyl cis-trans isomerase-like 6 (PPIase) (Cyclophilin-like protein PPIL6) (Rotamase PPIL6)	PPIL6	Homo sapiens (Human)	311			cytoplasm [GO:0005737]
Q99627	Q99627	reviewed	CSN8_HUMAN	COP9 signalosome complex subunit 8 (SGN8) (Signalosome subunit 8) (COP9 homolog) (hCOP9) (JAB1-containing signalosome subunit 8)	COPS8 CSN8	Homo sapiens (Human)	209			COP9 signalosome [GO:0008180]; cytoplasm [GO:0005737]; cytosol [GO:0005829]; extracellular exosome [GO:0070062]; nucleoplasm [GO:0005654]; nucleus [GO:0005634]; perinuclear region of cytoplasm [GO:0048471]	activation of NF-kappaB-inducing kinase activity [GO:0007250]; COP9 signalosome assembly [GO:0010387]; negative regulation of cell population proliferation [GO:0008285]; protein deneddylation [GO:0000338]; protein neddylation [GO:0045116]; protein phosphorylation [GO:0006468]; regulation of protein neddylation [GO:2000434]
Q562R1	Q562R1	reviewed	ACTBL_HUMAN	Beta-actin-like protein 2 (Kappa-actin)	ACTBL2	Homo sapiens (Human)	376		ATP binding [GO:0005524]; protein kinase binding [GO:0019901]; structural constituent of postsynaptic actin cytoskeleton [GO:0098973]	actin cytoskeleton [GO:0015629]; actin filament [GO:0005884]; axon [GO:0030424]; cytoplasm [GO:0005737]; extracellular exosome [GO:0070062]; extracellular space [GO:0005615]; glutamatergic synapse [GO:0098978]; membrane [GO:0016020]; NuA4 histone acetyltransferase complex [GO:0035267]	axonogenesis [GO:0007409]; cell motility [GO:0048870]
P27816	P27816	reviewed	MAP4_HUMAN	Microtubule-associated protein 4 (MAP-4)	MAP4	Homo sapiens (Human)	1152		microtubule binding [GO:0008017]; microtubule stabilizing activity [GO:0140778]; RNA binding [GO:0003723]; structural molecule activity [GO:0005198]	axon [GO:0030424]; axoneme [GO:0005930]; ciliary basal body [GO:0036064]; cilium [GO:0005929]; cytosol [GO:0005829]; microtubule [GO:0005874]; microtubule associated complex [GO:0005875]; microtubule cytoskeleton [GO:0015630]; microtubule organizing center [GO:0005815]; mitotic spindle [GO:0072686]; neuron projection [GO:0043005]; plasma membrane [GO:0005886]	cell division [GO:0051301]; cilium disassembly [GO:0061523]; establishment of spindle orientation [GO:0051294]; microtubule cytoskeleton organization [GO:0000226]; microtubule polymerization [GO:0046785]; microtubule sliding [GO:0051012]; mitotic spindle organization [GO:0007052]; negative regulation of non-motile cilium assembly [GO:1902856]; neuron projection development [GO:0031175]
P51178	P51178	reviewed	PLCD1_HUMAN	1-phosphatidylinositol 4,5-bisphosphate phosphodiesterase delta-1 (EC 3.1.4.11) (Phosphoinositide phospholipase C-delta-1) (Phospholipase C-III) (PLC-III) (Phospholipase C-delta-1) (PLC-delta-1)	PLCD1	Homo sapiens (Human)	756		calcium ion binding [GO:0005509]; GTPase activating protein binding [GO:0032794]; phosphatidic acid binding [GO:0070300]; phosphatidylinositol-4,5-bisphosphate binding [GO:0005546]; phosphatidylinositol-4,5-bisphosphate phospholipase C activity [GO:0004435]; phosphatidylserine binding [GO:0001786]	cytoplasm [GO:0005737]; extracellular exosome [GO:0070062]; plasma membrane [GO:0005886]	lipid catabolic process [GO:0016042]; phosphatidylinositol metabolic process [GO:0046488]; phospholipase C/protein kinase C signal transduction [GO:0141212]; phospholipid metabolic process [GO:0006644]
P19784	P19784	reviewed	CSK22_HUMAN	Casein kinase II subunit alpha' (CK II alpha') (EC 2.7.11.1)	CSNK2A2 CK2A2	Homo sapiens (Human)	350		ATP binding [GO:0005524]; protein serine kinase activity [GO:0106310]; protein serine/threonine kinase activity [GO:0004674]	acrosomal vesicle [GO:0001669]; chromatin [GO:0000785]; cytosol [GO:0005829]; nucleoplasm [GO:0005654]; nucleus [GO:0005634]; protein kinase CK2 complex [GO:0005956]	apoptotic process [GO:0006915]; cerebral cortex development [GO:0021987]; DNA damage response [GO:0006974]; double-strand break repair [GO:0006302]; liver regeneration [GO:0097421]; negative regulation of apoptotic signaling pathway [GO:2001234]; negative regulation of proteasomal ubiquitin-dependent protein catabolic process [GO:0032435]; positive regulation of protein targeting to mitochondrion…
Q96M69	Q96M69	reviewed	LRGUK_HUMAN	Leucine-rich repeat and guanylate kinase domain-containing protein	LRGUK	Homo sapiens (Human)	825		ATP binding [GO:0005524]; guanylate kinase activity [GO:0004385]	acrosomal vesicle [GO:0001669]; cell projection [GO:0042995]; cytosol [GO:0005829]; manchette [GO:0002177]	axoneme assembly [GO:0035082]; cell differentiation [GO:0030154]; spermatogenesis [GO:0007283]
Q9NP95	Q9NP95	reviewed	FGF20_HUMAN	Fibroblast growth factor 20 (FGF-20)	FGF20	Homo sapiens (Human)	211		fibroblast growth factor receptor binding [GO:0005104]; growth factor activity [GO:0008083]; heparan sulfate proteoglycan binding [GO:0043395]; receptor-receptor interaction [GO:0090722]; signaling receptor binding [GO:0005102]	cytoplasm [GO:0005737]; extracellular region [GO:0005576]; extracellular space [GO:0005615]	cell-cell signaling [GO:0007267]; fibroblast growth factor receptor signaling pathway [GO:0008543]; inner ear auditory receptor cell differentiation [GO:0042491]; negative regulation of neuron apoptotic process [GO:0043524]; neurogenesis [GO:0022008]; positive regulation of cell population proliferation [GO:0008284]; positive regulation of dopaminergic neuron differentiation [GO:1904340]; positiv…
Q5VTT5	Q5VTT5	reviewed	MYOM3_HUMAN	Myomesin-3 (Myomesin family member 3)	MYOM3	Homo sapiens (Human)	1437		protein homodimerization activity [GO:0042803]	M band [GO:0031430]	sarcomere organization [GO:0045214]
Q96EB6	Q96EB6	reviewed	SIR1_HUMAN	NAD-dependent protein deacetylase sirtuin-1 (hSIRT1) (EC 2.3.1.286) (NAD-dependent protein deacylase sirtuin-1) (EC 2.3.1.-) (Regulatory protein SIR2 homolog 1) (SIR2-like protein 1) (hSIR2) [Cleaved into: SirtT1 75 kDa fragment (75SirT1)]	SIRT1 SIR2L1	Homo sapiens (Human)	747		bHLH transcription factor binding [GO:0043425]; deacetylase activity [GO:0019213]; DNA-binding transcription factor binding [GO:0140297]; enzyme activator activity [GO:0008047]; enzyme binding [GO:0019899]; histone binding [GO:0042393]; histone deacetylase activity [GO:0004407]; histone deacetylase activity, NAD-dependent [GO:0017136]; histone H3K deacetylase activity [GO:0141050]; histone H3K14 …	chromatin [GO:0000785]; chromatin silencing complex [GO:0005677]; cytoplasm [GO:0005737]; cytosol [GO:0005829]; eNoSc complex [GO:0061773]; euchromatin [GO:0000791]; fibrillar center [GO:0001650]; heterochromatin [GO:0000792]; mitochondrion [GO:0005739]; nuclear envelope [GO:0005635]; nuclear inner membrane [GO:0005637]; nucleolus [GO:0005730]; nucleoplasm [GO:0005654]; nucleus [GO:0005634]; PML …	angiogenesis [GO:0001525]; behavioral response to starvation [GO:0042595]; cellular response to glucose starvation [GO:0042149]; cellular response to hydrogen peroxide [GO:0070301]; cellular response to hypoxia [GO:0071456]; cellular response to ionizing radiation [GO:0071479]; cellular response to leukemia inhibitory factor [GO:1990830]; cellular response to starvation [GO:0009267]; cellular res…
Q9UHI7	Q9UHI7	reviewed	S23A1_HUMAN	Solute carrier family 23 member 1 (Na(+)/L-ascorbic acid transporter 1) (Sodium-dependent vitamin C transporter 1) (hSVCT1) (Yolk sac permease-like molecule 3)	SLC23A1 SVCT1 YSPL3	Homo sapiens (Human)	598		dehydroascorbic acid transmembrane transporter activity [GO:0033300]; L-ascorbate:sodium symporter activity [GO:0008520]; L-ascorbic acid transmembrane transporter activity [GO:0015229]; nucleobase transmembrane transporter activity [GO:0015205]; sodium ion transmembrane transporter activity [GO:0015081]; urate transmembrane transporter activity [GO:0015143]	apical plasma membrane [GO:0016324]; basal plasma membrane [GO:0009925]; cytoplasm [GO:0005737]; extracellular exosome [GO:0070062]; intracellular organelle [GO:0043229]; plasma membrane [GO:0005886]	brain development [GO:0007420]; dehydroascorbic acid transport [GO:0070837]; L-ascorbic acid metabolic process [GO:0019852]; L-ascorbic acid transmembrane transport [GO:0015882]; lung development [GO:0030324]; nucleobase transport [GO:0015851]; response to toxic substance [GO:0009636]; sodium ion transport [GO:0006814]
O43766	O43766	reviewed	LIAS_HUMAN	Lipoyl synthase, mitochondrial (EC 2.8.1.8) (Lipoate synthase) (LS) (Lip-syn) (Lipoic acid synthase)	LIAS LAS HUSSY-01	Homo sapiens (Human)	372	PATHWAY: Protein modification; protein lipoylation via endogenous pathway; protein N(6)-(lipoyl)lysine from octanoyl-[acyl-carrier-protein]: step 2/2. {ECO:0000255|HAMAP-Rule:MF_03123}.	4 iron, 4 sulfur cluster binding [GO:0051539]; lipoate synthase activity [GO:0016992]; metal ion binding [GO:0046872]	mitochondrial matrix [GO:0005759]; mitochondrion [GO:0005739]	inflammatory response [GO:0006954]; lipoate biosynthetic process [GO:0009107]; neural tube closure [GO:0001843]; response to lipopolysaccharide [GO:0032496]; response to oxidative stress [GO:0006979]
Q7LGC8	Q7LGC8	reviewed	CHST3_HUMAN	Carbohydrate sulfotransferase 3 (EC 2.8.2.17) (EC 2.8.2.21) (Chondroitin 6-O-sulfotransferase 1) (C6ST-1) (Chondroitin 6-sulfotransferase) (C6ST) (Galactose/N-acetylglucosamine/N-acetylglucosamine 6-O-sulfotransferase 0) (GST-0)	CHST3	Homo sapiens (Human)	479		chondroitin 6-sulfotransferase activity [GO:0008459]; N-acetylglucosamine 6-O-sulfotransferase activity [GO:0001517]	Golgi membrane [GO:0000139]	carbohydrate metabolic process [GO:0005975]; chondroitin sulfate proteoglycan biosynthetic process [GO:0050650]; N-acetylglucosamine metabolic process [GO:0006044]; sulfur compound metabolic process [GO:0006790]; T cell homeostasis [GO:0043029]
P43686	P43686	reviewed	PRS6B_HUMAN	26S proteasome regulatory subunit 6B (26S proteasome AAA-ATPase subunit RPT3) (MB67-interacting protein) (MIP224) (Proteasome 26S subunit ATPase 4) (Tat-binding protein 7) (TBP-7)	PSMC4 MIP224 TBP7	Homo sapiens (Human)	418		ATP binding [GO:0005524]; ATP hydrolysis activity [GO:0016887]; proteasome-activating activity [GO:0036402]	ciliary basal body [GO:0036064]; cytosol [GO:0005829]; membrane [GO:0016020]; nucleoplasm [GO:0005654]; nucleus [GO:0005634]; proteasome accessory complex [GO:0022624]; proteasome complex [GO:0000502]; proteasome regulatory particle, base subcomplex [GO:0008540]	blastocyst development [GO:0001824]; proteasome-mediated ubiquitin-dependent protein catabolic process [GO:0043161]; proteolysis [GO:0006508]
Q5VZB9	Q5VZB9	reviewed	DMRTA_HUMAN	Doublesex- and mab-3-related transcription factor A1	DMRTA1 DMO	Homo sapiens (Human)	504		DNA-binding transcription factor activity, RNA polymerase II-specific [GO:0000981]; identical protein binding [GO:0042802]; metal ion binding [GO:0046872]; RNA polymerase II cis-regulatory region sequence-specific DNA binding [GO:0000978]; sequence-specific double-stranded DNA binding [GO:1990837]	chromatin [GO:0000785]; nucleus [GO:0005634]	male mating behavior [GO:0060179]; ovarian follicle development [GO:0001541]; regulation of transcription by RNA polymerase II [GO:0006357]; sex differentiation [GO:0007548]
P31267	P31267	reviewed	HXA6_HUMAN	Homeobox protein Hox-A6 (Homeobox protein Hox-1B)	HOXA6 HOX1B	Homo sapiens (Human)	233		DNA-binding transcription factor activity, RNA polymerase II-specific [GO:0000981]; RNA polymerase II cis-regulatory region sequence-specific DNA binding [GO:0000978]; sequence-specific double-stranded DNA binding [GO:1990837]	chromatin [GO:0000785]; nuclear speck [GO:0016607]; nucleoplasm [GO:0005654]; nucleus [GO:0005634]	anterior/posterior pattern specification [GO:0009952]; embryonic skeletal system development [GO:0048706]; regulation of transcription by RNA polymerase II [GO:0006357]
Q8IXQ4	Q8IXQ4	reviewed	GPAM1_HUMAN	GPALPP motifs-containing protein 1 (Lipopolysaccharide-specific response protein 7)	GPALPP1 KIAA1704 LSR7 AD029	Homo sapiens (Human)	340
O15020	O15020	reviewed	SPTN2_HUMAN	Spectrin beta chain, non-erythrocytic 2 (Beta-III spectrin) (Spinocerebellar ataxia 5 protein)	SPTBN2 KIAA0302 SCA5	Homo sapiens (Human)	2390		actin binding [GO:0003779]; actin filament binding [GO:0051015]; cadherin binding [GO:0045296]; phospholipid binding [GO:0005543]; structural constituent of cytoskeleton [GO:0005200]; structural constituent of postsynapse [GO:0099186]; structural constituent of synapse [GO:0098918]	apical plasma membrane [GO:0016324]; cell junction [GO:0030054]; cell projection [GO:0042995]; cortical actin cytoskeleton [GO:0030864]; cytosol [GO:0005829]; extracellular space [GO:0005615]; glutamatergic synapse [GO:0098978]; intracellular membrane-bounded organelle [GO:0043231]; neuronal cell body [GO:0043025]; parallel fiber to Purkinje cell synapse [GO:0098688]; paranodal junction [GO:00330…	actin cytoskeleton organization [GO:0030036]; actin filament capping [GO:0051693]; adult behavior [GO:0030534]; cerebellar Purkinje cell layer morphogenesis [GO:0021692]; multicellular organism growth [GO:0035264]; regulation of postsynaptic specialization assembly [GO:0099150]; synapse assembly [GO:0007416]; vesicle-mediated transport [GO:0016192]
O75864	O75864	reviewed	PPR37_HUMAN	Protein phosphatase 1 regulatory subunit 37 (Leucine-rich repeat-containing protein 68)	PPP1R37 KIAA1986 LRRC68	Homo sapiens (Human)	691		protein phosphatase inhibitor activity [GO:0004864]
O94887	O94887	reviewed	FARP2_HUMAN	FERM, ARHGEF and pleckstrin domain-containing protein 2 (FERM domain-including RhoGEF) (FIR) (FERM, RhoGEF and pleckstrin domain-containing protein 2) (Pleckstrin homology domain-containing family C member 3) (PH domain-containing family C member 3)	FARP2 KIAA0793 PLEKHC3	Homo sapiens (Human)	1054		cytoskeletal protein binding [GO:0008092]; guanyl-nucleotide exchange factor activity [GO:0005085]	cytoplasm [GO:0005737]; cytoskeleton [GO:0005856]; cytosol [GO:0005829]	actin cytoskeleton organization [GO:0030036]; cell adhesion [GO:0007155]; hair cycle process [GO:0022405]; neuron remodeling [GO:0016322]; osteoclast differentiation [GO:0030316]; podosome assembly [GO:0071800]; Rac protein signal transduction [GO:0016601]; regulation of integrin activation [GO:0033623]; semaphorin-plexin signaling pathway [GO:0071526]
O75643	O75643	reviewed	U520_HUMAN	U5 small nuclear ribonucleoprotein 200 kDa helicase (EC 3.6.4.13) (Activating signal cointegrator 1 complex subunit 3-like 1) (BRR2 homolog) (U5 snRNP-specific 200 kDa protein) (U5-200KD)	SNRNP200 ASCC3L1 BRR2 HELIC2 KIAA0788	Homo sapiens (Human)	2136		ATP binding [GO:0005524]; ATP hydrolysis activity [GO:0016887]; helicase activity [GO:0004386]; identical protein binding [GO:0042802]; RNA binding [GO:0003723]; RNA helicase activity [GO:0003724]	catalytic step 2 spliceosome [GO:0071013]; cilium [GO:0005929]; membrane [GO:0016020]; nucleoplasm [GO:0005654]; nucleus [GO:0005634]; plasma membrane [GO:0005886]; spliceosomal complex [GO:0005681]; U2-type catalytic step 1 spliceosome [GO:0071006]; U2-type precatalytic spliceosome [GO:0071005]; U4/U6 x U5 tri-snRNP complex [GO:0046540]; U5 snRNP [GO:0005682]	cis assembly of pre-catalytic spliceosome [GO:0000354]; mRNA splicing, via spliceosome [GO:0000398]; osteoblast differentiation [GO:0001649]; spliceosome conformational change to release U4 (or U4atac) and U1 (or U11) [GO:0000388]
P33240	P33240	reviewed	CSTF2_HUMAN	Cleavage stimulation factor subunit 2 (CF-1 64 kDa subunit) (Cleavage stimulation factor 64 kDa subunit) (CSTF 64 kDa subunit) (CstF-64)	CSTF2	Homo sapiens (Human)	577		mRNA binding [GO:0003729]; RNA binding [GO:0003723]	cleavage body [GO:0071920]; mRNA cleavage and polyadenylation specificity factor complex [GO:0005847]; nuclear body [GO:0016604]; nucleoplasm [GO:0005654]; nucleus [GO:0005634]	cellular response to nerve growth factor stimulus [GO:1990090]; mRNA 3'-end processing [GO:0031124]
Q9Y3X0	Q9Y3X0	reviewed	CCDC9_HUMAN	Coiled-coil domain-containing protein 9	CCDC9	Homo sapiens (Human)	531		RNA binding [GO:0003723]	exon-exon junction complex [GO:0035145]
Q8WUA2	Q8WUA2	reviewed	PPIL4_HUMAN	Peptidyl-prolyl cis-trans isomerase-like 4 (PPIase) (EC 5.2.1.8) (Cyclophilin-like protein PPIL4) (Rotamase PPIL4)	PPIL4	Homo sapiens (Human)	492		peptidyl-prolyl cis-trans isomerase activity [GO:0003755]; RNA binding [GO:0003723]	cytosol [GO:0005829]; nucleoplasm [GO:0005654]; nucleus [GO:0005634]
Q96A59	Q96A59	reviewed	MALD3_HUMAN	MARVEL domain-containing protein 3	MARVELD3 MRVLDC3	Homo sapiens (Human)	401		mitogen-activated protein kinase kinase kinase binding [GO:0031435]	bicellular tight junction [GO:0005923]; cytoplasmic vesicle [GO:0031410]; membrane [GO:0016020]	bicellular tight junction assembly [GO:0070830]; cell-cell junction organization [GO:0045216]; negative regulation of epithelial cell migration [GO:0010633]; negative regulation of epithelial cell proliferation [GO:0050680]; negative regulation of JNK cascade [GO:0046329]; protein localization to cell junction [GO:1902414]; response to osmotic stress [GO:0006970]
Q96D03	Q96D03	reviewed	DDT4L_HUMAN	DNA damage-inducible transcript 4-like protein (HIF-1 responsive protein RTP801-like) (Protein regulated in development and DNA damage response 2) (REDD-2)	DDIT4L REDD2 RTP801L	Homo sapiens (Human)	193			cytoplasm [GO:0005737]	negative regulation of signal transduction [GO:0009968]
P18206	P18206	reviewed	VINC_HUMAN	Vinculin (Metavinculin) (MV)	VCL	Homo sapiens (Human)	1134		actin binding [GO:0003779]; alpha-catenin binding [GO:0045294]; beta-catenin binding [GO:0008013]; cadherin binding [GO:0045296]; dystroglycan binding [GO:0002162]; molecular adaptor activity [GO:0060090]; structural molecule activity [GO:0005198]; ubiquitin protein ligase binding [GO:0031625]	adherens junction [GO:0005912]; brush border [GO:0005903]; cell projection [GO:0042995]; cell-cell contact zone [GO:0044291]; cell-cell junction [GO:0005911]; cell-substrate junction [GO:0030055]; costamere [GO:0043034]; cytoplasm [GO:0005737]; cytoskeleton [GO:0005856]; cytosol [GO:0005829]; extracellular exosome [GO:0070062]; extracellular region [GO:0005576]; extracellular vesicle [GO:1903561]…	adherens junction assembly [GO:0034333]; apical junction assembly [GO:0043297]; axon extension [GO:0048675]; cell adhesion [GO:0007155]; cell-matrix adhesion [GO:0007160]; epithelial cell-cell adhesion [GO:0090136]; lamellipodium assembly [GO:0030032]; maintenance of blood-brain barrier [GO:0035633]; morphogenesis of an epithelium [GO:0002009]; negative regulation of cell migration [GO:0030336]; …
A8MXV6	A8MXV6	reviewed	CD15L_HUMAN	CMT1A duplicated region transcript 15 protein-like protein	CDRT15L2	Homo sapiens (Human)	281			membrane [GO:0016020]
P56556	P56556	reviewed	NDUA6_HUMAN	NADH dehydrogenase [ubiquinone] 1 alpha subcomplex subunit 6 (Complex I-B14) (CI-B14) (LYR motif-containing protein 6) (NADH-ubiquinone oxidoreductase B14 subunit)	NDUFA6 LYRM6 NADHB14	Homo sapiens (Human)	128		NADH dehydrogenase (ubiquinone) activity [GO:0008137]	mitochondrial inner membrane [GO:0005743]; mitochondrial membrane [GO:0031966]; mitochondrion [GO:0005739]; respiratory chain complex I [GO:0045271]	aerobic respiration [GO:0009060]; mitochondrial electron transport, NADH to ubiquinone [GO:0006120]; mitochondrial respiratory chain complex I assembly [GO:0032981]; proton motive force-driven mitochondrial ATP synthesis [GO:0042776]
P36896	P36896	reviewed	ACV1B_HUMAN	Activin receptor type-1B (EC 2.7.11.30) (Activin receptor type IB) (ACTR-IB) (Activin receptor-like kinase 4) (ALK-4) (Serine/threonine-protein kinase receptor R2) (SKR2)	ACVR1B ACVRLK4 ALK4	Homo sapiens (Human)	505		activin binding [GO:0048185]; activin receptor activity [GO:0017002]; activin receptor activity, type I [GO:0016361]; ATP binding [GO:0005524]; I-SMAD binding [GO:0070411]; inhibin binding [GO:0034711]; metal ion binding [GO:0046872]; protein serine/threonine kinase activity [GO:0004674]; SMAD binding [GO:0046332]; transmembrane receptor protein serine/threonine kinase activity [GO:0004675]; ubiq…	activin receptor complex [GO:0048179]; cell surface [GO:0009986]; plasma membrane [GO:0005886]; receptor complex [GO:0043235]	activin receptor signaling pathway [GO:0032924]; cell surface receptor protein serine/threonine kinase signaling pathway [GO:0007178]; cellular response to growth factor stimulus [GO:0071363]; extrinsic apoptotic signaling pathway [GO:0097191]; G1/S transition of mitotic cell cycle [GO:0000082]; hair follicle development [GO:0001942]; in utero embryonic development [GO:0001701]; negative regulati…
P51956	P51956	reviewed	NEK3_HUMAN	Serine/threonine-protein kinase Nek3 (EC 2.7.11.1) (HSPK 36) (Never in mitosis A-related kinase 3) (NimA-related protein kinase 3)	NEK3	Homo sapiens (Human)	506		ATP binding [GO:0005524]; metal ion binding [GO:0046872]; protein serine kinase activity [GO:0106310]; protein serine/threonine kinase activity [GO:0004674]	axon [GO:0030424]; cytoplasm [GO:0005737]; nucleus [GO:0005634]	cell division [GO:0051301]; mitotic cell cycle [GO:0000278]; protein phosphorylation [GO:0006468]
Q01085	Q01085	reviewed	TIAR_HUMAN	Nucleolysin TIAR (TIA-1-related protein)	TIAL1	Homo sapiens (Human)	375		DNA binding [GO:0003677]; mRNA 3'-UTR binding [GO:0003730]; protein-RNA adaptor activity [GO:0140517]; RNA binding [GO:0003723]	cytolytic granule [GO:0044194]; cytoplasm [GO:0005737]; cytoplasmic stress granule [GO:0010494]; cytosol [GO:0005829]; lysosome [GO:0005764]; nucleoplasm [GO:0005654]; nucleus [GO:0005634]	apoptotic process [GO:0006915]; defense response [GO:0006952]; negative regulation of cell population proliferation [GO:0008285]; positive regulation of hippo signaling [GO:0035332]; positive regulation of miRNA-mediated gene silencing [GO:2000637]; regulation of transcription by RNA polymerase II [GO:0006357]
P31483	P31483	reviewed	TIA1_HUMAN	Cytotoxic granule associated RNA binding protein TIA1 (Nucleolysin TIA-1 isoform p40) (RNA-binding protein TIA-1) (T-cell-restricted intracellular antigen-1) (TIA-1) (p40-TIA-1)	TIA1	Homo sapiens (Human)	386		mRNA 3'-UTR AU-rich region binding [GO:0035925]; mRNA 3'-UTR binding [GO:0003730]; poly(A) binding [GO:0008143]; RNA binding [GO:0003723]	cytoplasm [GO:0005737]; cytoplasmic stress granule [GO:0010494]; cytosol [GO:0005829]; nuclear stress granule [GO:0097165]; nucleoplasm [GO:0005654]; nucleus [GO:0005634]; ribonucleoprotein complex [GO:1990904]	apoptotic process [GO:0006915]; mRNA processing [GO:0006397]; negative regulation of cytokine production [GO:0001818]; negative regulation of translation [GO:0017148]; positive regulation of epithelial cell apoptotic process [GO:1904037]; protein localization to cytoplasmic stress granule [GO:1903608]; regulation of alternative mRNA splicing, via spliceosome [GO:0000381]; regulation of mRNA splic…
P98161	P98161	reviewed	PKD1_HUMAN	Polycystin-1 (PC1) (Autosomal dominant polycystic kidney disease 1 protein)	PKD1	Homo sapiens (Human)	4303		calcium channel activity [GO:0005262]; carbohydrate binding [GO:0030246]; protein domain specific binding [GO:0019904]; protein kinase binding [GO:0019901]; transcription regulator inhibitor activity [GO:0140416]; transmembrane transporter binding [GO:0044325]; Wnt receptor activity [GO:0042813]	basolateral plasma membrane [GO:0016323]; calcium channel complex [GO:0034704]; cation channel complex [GO:0034703]; cell surface [GO:0009986]; ciliary membrane [GO:0060170]; cilium [GO:0005929]; cytoplasm [GO:0005737]; endoplasmic reticulum [GO:0005783]; extracellular exosome [GO:0070062]; Golgi apparatus [GO:0005794]; Golgi membrane [GO:0000139]; Golgi-associated vesicle membrane [GO:0030660]; …	anatomical structure morphogenesis [GO:0009653]; branching morphogenesis of an epithelial tube [GO:0048754]; calcium ion transmembrane transport [GO:0070588]; calcium ion transport [GO:0006816]; calcium-independent cell-matrix adhesion [GO:0007161]; cartilage condensation [GO:0001502]; cartilage development [GO:0051216]; cell surface receptor signaling pathway [GO:0007166]; cell surface receptor …
Q05655	Q05655	reviewed	KPCD_HUMAN	Protein kinase C delta type (EC 2.7.11.13) (Tyrosine-protein kinase PRKCD) (EC 2.7.10.2) (nPKC-delta) [Cleaved into: Protein kinase C delta type regulatory subunit; Protein kinase C delta type catalytic subunit (Sphingosine-dependent protein kinase-1) (SDK1)]	PRKCD PKCD	Homo sapiens (Human)	676		ATP binding [GO:0005524]; diacylglycerol-dependent serine/threonine kinase activity [GO:0004697]; diacylglycerol-dependent, calcium-independent serine/threonine kinase activity [GO:0004699]; enzyme activator activity [GO:0008047]; enzyme binding [GO:0019899]; insulin receptor substrate binding [GO:0043560]; non-membrane spanning protein tyrosine kinase activity [GO:0004715]; protein kinase activi…	azurophil granule lumen [GO:0035578]; cell-cell junction [GO:0005911]; cytoplasm [GO:0005737]; cytosol [GO:0005829]; endolysosome [GO:0036019]; endoplasmic reticulum [GO:0005783]; extracellular exosome [GO:0070062]; extracellular region [GO:0005576]; mitochondrion [GO:0005739]; nuclear matrix [GO:0016363]; nucleoplasm [GO:0005654]; nucleus [GO:0005634]; perinuclear region of cytoplasm [GO:0048471…	activation of protein kinase activity [GO:0032147]; apoptotic process [GO:0006915]; B cell proliferation [GO:0042100]; cell chemotaxis [GO:0060326]; cellular response to angiotensin [GO:1904385]; cellular response to fatty acid [GO:0071398]; cellular response to hydrogen peroxide [GO:0070301]; cellular response to hydroperoxide [GO:0071447]; cellular response to UV [GO:0034644]; cellular senescen…
Q4W5N1	Q4W5N1		ABCAB_HUMAN	deleted
Q14576	Q14576	reviewed	ELAV3_HUMAN	ELAV-like protein 3 (Hu-antigen C) (HuC) (Paraneoplastic cerebellar degeneration-associated antigen) (Paraneoplastic limbic encephalitis antigen 21)	ELAVL3 HUC PLE21	Homo sapiens (Human)	367		mRNA 3'-UTR AU-rich region binding [GO:0035925]	ribonucleoprotein complex [GO:1990904]	cell differentiation [GO:0030154]; nervous system development [GO:0007399]
Q8N6Y0	Q8N6Y0	reviewed	USBP1_HUMAN	Harmonin-binding protein USHBP1 (AIE-75-binding protein) (Mutated in colon cancer protein 2) (MCC-2) (Usher syndrome type-1C protein-binding protein 1) (USH1C-binding protein 1)	USHBP1 AIEBP MCC2	Homo sapiens (Human)	703		PDZ domain binding [GO:0030165]
Q9Y6Y1	Q9Y6Y1	reviewed	CMTA1_HUMAN	Calmodulin-binding transcription activator 1	CAMTA1 KIAA0833 MSTP023	Homo sapiens (Human)	1673		double-stranded DNA binding [GO:0003690]; sequence-specific DNA binding [GO:0043565]; transcription coregulator activity [GO:0003712]	cytoplasm [GO:0005737]; nucleus [GO:0005634]	neuromuscular process controlling balance [GO:0050885]; positive regulation of calcineurin-NFAT signaling cascade [GO:0070886]; positive regulation of transcription by RNA polymerase II [GO:0045944]; regulation of transcription by RNA polymerase II [GO:0006357]
P0C7U9	P0C7U9	reviewed	FA87A_HUMAN	Protein FAM87A	FAM87A	Homo sapiens (Human)	286			membrane [GO:0016020]
O15021	O15021	reviewed	MAST4_HUMAN	Microtubule-associated serine/threonine-protein kinase 4 (EC 2.7.11.1)	MAST4 KIAA0303	Homo sapiens (Human)	2623		ATP binding [GO:0005524]; magnesium ion binding [GO:0000287]; protein serine kinase activity [GO:0106310]; protein serine/threonine kinase activity [GO:0004674]	cytoplasm [GO:0005737]	cytoskeleton organization [GO:0007010]; intracellular signal transduction [GO:0035556]
A4GXA9	A4GXA9	reviewed	EME2_HUMAN	Structure-specific endonuclease subunit EME2 (Essential meiotic structure-specific endonuclease subunit 2)	EME2	Homo sapiens (Human)	379		DNA binding [GO:0003677]; endonuclease activity [GO:0004519]	endodeoxyribonuclease complex [GO:1905347]; Holliday junction resolvase complex [GO:0048476]; nuclear chromosome [GO:0000228]; nuclear replication fork [GO:0043596]	double-strand break repair [GO:0006302]; mitotic intra-S DNA damage checkpoint signaling [GO:0031573]; replication fork processing [GO:0031297]; resolution of meiotic recombination intermediates [GO:0000712]; telomere maintenance [GO:0000723]
B2RD01	B2RD01	reviewed	CENP1_HUMAN	Putative CENPB DNA-binding domain-containing protein 1	CENPBD1P CENPBD1	Homo sapiens (Human)	187		DNA binding [GO:0003677]	nucleus [GO:0005634]
Q96GD3	Q96GD3	reviewed	SCMH1_HUMAN	Polycomb protein SCMH1 (Sex comb on midleg homolog 1)	SCMH1	Homo sapiens (Human)	660		chromatin binding [GO:0003682]; histone binding [GO:0042393]	nucleoplasm [GO:0005654]; nucleus [GO:0005634]	heterochromatin formation [GO:0031507]; negative regulation of DNA-templated transcription [GO:0045892]
O95995	O95995	reviewed	DRC4_HUMAN	Dynein regulatory complex subunit 4 (Growth arrest-specific protein 11) (GAS-11) (Growth arrest-specific protein 8) (GAS-8)	GAS8 DRC4 GAS11	Homo sapiens (Human)	478		microtubule binding [GO:0008017]; small GTPase binding [GO:0031267]	axoneme [GO:0005930]; ciliary basal body [GO:0036064]; cilium [GO:0005929]; cytosol [GO:0005829]; extracellular region [GO:0005576]; Golgi apparatus [GO:0005794]; intracellular membrane-bounded organelle [GO:0043231]; microtubule [GO:0005874]; motile cilium [GO:0031514]; plasma membrane [GO:0005886]; sperm flagellum [GO:0036126]	axoneme assembly [GO:0035082]; brain development [GO:0007420]; cilium movement involved in cell motility [GO:0060294]; determination of left/right symmetry [GO:0007368]; epithelial cilium movement involved in extracellular fluid movement [GO:0003351]; establishment of localization in cell [GO:0051649]; flagellated sperm motility [GO:0030317]; negative regulation of cell population proliferation […
Q96GP6	Q96GP6	reviewed	SREC2_HUMAN	Scavenger receptor class F member 2 (SRECRP-1) (Scavenger receptor expressed by endothelial cells 2 protein) (SREC-II)	SCARF2 SREC2 SREPCR	Homo sapiens (Human)	871		scavenger receptor activity [GO:0005044]	focal adhesion [GO:0005925]; membrane [GO:0016020]	heterophilic cell-cell adhesion via plasma membrane cell adhesion molecules [GO:0007157]
P35580	P35580	reviewed	MYH10_HUMAN	Myosin-10 (Cellular myosin heavy chain, type B) (Myosin heavy chain 10) (Myosin heavy chain, non-muscle IIb) (Non-muscle myosin heavy chain B) (NMMHC-B) (Non-muscle myosin heavy chain IIb) (NMMHC II-b) (NMMHC-IIB)	MYH10	Homo sapiens (Human)	1976		actin binding [GO:0003779]; actin filament binding [GO:0051015]; ADP binding [GO:0043531]; ATP binding [GO:0005524]; calmodulin binding [GO:0005516]; microfilament motor activity [GO:0000146]; mRNA 5'-UTR binding [GO:0048027]; RNA stem-loop binding [GO:0035613]; virus receptor activity [GO:0001618]	actomyosin [GO:0042641]; brush border [GO:0005903]; cell cortex [GO:0005938]; cell surface [GO:0009986]; cleavage furrow [GO:0032154]; cytoplasm [GO:0005737]; cytoplasmic side of plasma membrane [GO:0009898]; cytosol [GO:0005829]; dendritic spine [GO:0043197]; extracellular exosome [GO:0070062]; glutamatergic synapse [GO:0098978]; growth cone [GO:0030426]; lamellipodium [GO:0030027]; midbody [GO:…	actin filament-based movement [GO:0030048]; actomyosin structure organization [GO:0031032]; adult heart development [GO:0007512]; aorta development [GO:0035904]; axon guidance [GO:0007411]; cardiac muscle cell proliferation [GO:0060038]; cardiac myofibril assembly [GO:0055003]; cardiac septum development [GO:0003279]; cell adhesion [GO:0007155]; cerebellar Purkinje cell layer development [GO:0021…
Q7Z406	Q7Z406	reviewed	MYH14_HUMAN	Myosin-14 (Myosin heavy chain 14) (Myosin heavy chain, non-muscle IIc) (Non-muscle myosin heavy chain IIc) (NMHC II-C)	MYH14 KIAA2034 FP17425	Homo sapiens (Human)	1995		actin filament binding [GO:0051015]; ATP binding [GO:0005524]; calmodulin binding [GO:0005516]; microfilament motor activity [GO:0000146]	actomyosin [GO:0042641]; brush border [GO:0005903]; cytoplasm [GO:0005737]; cytosol [GO:0005829]; extracellular exosome [GO:0070062]; growth cone [GO:0030426]; membrane [GO:0016020]; myosin filament [GO:0032982]; myosin II complex [GO:0016460]; myosin II filament [GO:0097513]; stress fiber [GO:0001725]	actin filament-based movement [GO:0030048]; actomyosin structure organization [GO:0031032]; mitochondrion organization [GO:0007005]; mitotic cytokinesis [GO:0000281]; neuronal action potential [GO:0019228]; regulation of cell shape [GO:0008360]; sensory perception of sound [GO:0007605]; skeletal muscle contraction [GO:0003009]; skeletal muscle tissue development [GO:0007519]; vocalization behavio…
Q5TCY1	Q5TCY1	reviewed	TTBK1_HUMAN	Tau-tubulin kinase 1 (EC 2.7.11.1) (Brain-derived tau kinase)	TTBK1 BDTK KIAA1855	Homo sapiens (Human)	1321		ATP binding [GO:0005524]; protein serine kinase activity [GO:0106310]; protein serine/threonine kinase activity [GO:0004674]; protein tyrosine kinase activity [GO:0004713]; tau protein binding [GO:0048156]; tau-protein kinase activity [GO:0050321]	cytoplasm [GO:0005737]; cytosol [GO:0005829]; microtubule associated complex [GO:0005875]; neuronal cell body [GO:0043025]; nucleoplasm [GO:0005654]; nucleus [GO:0005634]; perinuclear region of cytoplasm [GO:0048471]	learning or memory [GO:0007611]; negative regulation of gene expression [GO:0010629]; peptidyl-serine phosphorylation [GO:0018105]; peptidyl-threonine phosphorylation [GO:0018107]; peptidyl-tyrosine phosphorylation [GO:0018108]; positive regulation of astrocyte activation [GO:0061890]; positive regulation of gene expression [GO:0010628]; positive regulation of microglial cell activation [GO:19039…
Q9H3U1	Q9H3U1	reviewed	UN45A_HUMAN	Protein unc-45 homolog A (Unc-45A) (GCUNC-45) (Smooth muscle cell-associated protein 1) (SMAP-1)	UNC45A SMAP1	Homo sapiens (Human)	944		cadherin binding [GO:0045296]; Hsp90 protein binding [GO:0051879]	cytoplasm [GO:0005737]; cytosol [GO:0005829]; Golgi apparatus [GO:0005794]; nuclear speck [GO:0016607]; perinuclear region of cytoplasm [GO:0048471]	cell differentiation [GO:0030154]; chaperone-mediated protein folding [GO:0061077]; muscle organ development [GO:0007517]
Q5VUA4	Q5VUA4	reviewed	ZN318_HUMAN	Zinc finger protein 318 (Endocrine regulatory protein)	ZNF318 HRIHFB2436	Homo sapiens (Human)	2279		nucleic acid binding [GO:0003676]; protein homodimerization activity [GO:0042803]; zinc ion binding [GO:0008270]	cytosol [GO:0005829]; nucleoplasm [GO:0005654]	meiotic cell cycle [GO:0051321]; negative regulation of DNA-templated transcription [GO:0045892]; positive regulation of DNA-templated transcription [GO:0045893]
